# Supplementary material for: 3,5-Dibromo-2-hydroxy­benzaldehyde
Source: Acta Crystallogr Sect E Struct Rep Online. 2008 Apr 4;64(Pt 5):o799. doi: 10.1107/S1600536808008726 (PMC2961300; doi:10.1107/S1600536808008726)
Supplement: Supplementary file 1 [file e-64-0o799-sup1.cif]

##############################################################################
###                                                                        ###
###        Electronic paper (Acta Crystallographica Section E)             ###
###                                                                        ###
##############################################################################
#                                                                            #
# This CIF contains the data in a paper accepted for publication in Acta     #
# Crystallographica Section E. It conforms to the requirements of Notes      #
# for Authors for Section E, and has been peer reviewed under the auspices   #
# of the IUCr Commission on Journals.                                        #
#                                                                            #
# Full details of the Crystallographic Information File format               #
# are given in the paper "The Crystallographic Information File (CIF):       #
# a New Standard Archive File for Crystallography" by S. R. Hall, F. H.      #
# Allen and I. D. Brown [Acta Cryst. (1991), A47, 655-685].                  #
#                                                                            #
# The current version of the core CIF dictionary is obtainable from          #
# ftp://ftp.iucr.org/pub/cif_core.dic. The current version number is 2.4.    #
#                                                                            #
# Software is freely available for graphical display of the structure(s) in  #
# this CIF.  For information consult the CIF home page http://www.iucr.org/  #
# cif/home.html                                                              #
#                                                                            #
# This file may be used for bona fide research purposes within the           #
# scientific community so long as proper attribution is given to the journal # 
# article from which it was obtained.                                        #
#                                                                            #
##############################################################################
                                             
data_global
_audit_creation_method     'from SHELXL97 CIF and IUCr SHELXL97-template'
_journal_date_recd_electronic     2008-03-05
_journal_date_accepted     2008-04-01
_journal_name_full     'Acta Crystallographica, Section E'
_journal_year     2008
_journal_volume     64
_journal_issue      5
_journal_page_first     o799
_journal_page_last     o799
_journal_paper_category     QO
_journal_coeditor_code     AT2547
_publ_contact_author_name     'Liu, Jian-Lan and Huang, Wei'
_publ_contact_author_address
;
College of Sciences,
Nanjing University of Technology,
Nanjing, 210009,
People's Republic of China
;
_publ_contact_author_email     'njutljl@163.com; whuang@nju.edu.cn'
_publ_contact_author_fax     '86 25 83314502'
_publ_contact_author_phone     '86 25 83686526'
_publ_section_title
;
3,5-Dibromo-2-hydroxybenzaldehyde
;
loop_
    _publ_author_name
    _publ_author_address
    'Fan, Ying'
;
College of Sciences,
Nanjing University of Technology,
Nanjing 210009,
People's Republic of China
;
    'You, Wei'
;
College of Sciences,
Nanjing University of Technology,
Nanjing 210009,
People's Republic of China
;
    'Qian, Hui-Fen'
;
College of Sciences,
Nanjing University of Technology,
Nanjing 210009,
People's Republic of China
;
    'Liu, Jian-Lan'
;
College of Sciences,
Nanjing University of Technology,
Nanjing 210009,
People's Republic of China
;
    'Huang, Wei'
;
State Key Laboratory of Coordination Chemistry,
Coordination Chemistry Institute,
Nanjing University-Jinchuan Group Ltd Joint Laboratory of Metal Chemistry,
School of Chemistry and Chemical Engineering,
Nanjing University,
Nanjing 210093,
People's Republic of China
;
data_I
_audit_creation_method     SHELXL-97
_chemical_name_systematic
;
3,5-Dibromo-2-hydroxybenzaldehyde
;
_chemical_name_common     ?
_chemical_formula_moiety     'C7 H4 Br2 O2'
_chemical_formula_sum     'C7 H4 Br2 O2'
_chemical_formula_iupac     'C7 H4 Br2 O2'
_chemical_formula_weight     279.92
_chemical_melting_point     ?
_symmetry_cell_setting     monoclinic
_symmetry_space_group_name_H-M     'P 21/c'
_symmetry_space_group_name_Hall     '-P 2ybc'
loop_
    _symmetry_equiv_pos_as_xyz
    'x, y, z'
    '-x, y+1/2, -z+1/2'
    '-x, -y, -z'
    'x, -y-1/2, z-1/2'
_cell_length_a     16.474(8)
_cell_length_b     14.025(10)
_cell_length_c     7.531(7)
_cell_angle_alpha     90.00
_cell_angle_beta     103.212(2)
_cell_angle_gamma     90.00
_cell_volume     1694(2)
_cell_formula_units_Z     8
_cell_measurement_reflns_used     1688
_cell_measurement_theta_min     2.926
_cell_measurement_theta_max     22.766
_cell_measurement_temperature     291(2)
_exptl_crystal_description     block
_exptl_crystal_colour     yellow
_exptl_crystal_size_max     0.10
_exptl_crystal_size_mid     0.10
_exptl_crystal_size_min     0.10
_exptl_crystal_density_diffrn     2.195
_exptl_crystal_density_meas     ?
_exptl_crystal_density_method     'not measured'
_exptl_crystal_F_000     1056
_exptl_absorpt_coefficient_mu     9.515
_exptl_absorpt_correction_type     multi-scan
_exptl_absorpt_process_details     '(SADABS; Bruker, 2000)'
_exptl_absorpt_correction_T_min     0.4496
_exptl_absorpt_correction_T_max     0.4496
_exptl_special_details
;
The structure was solved by direct methods (Bruker, 2000) and
successive difference Fourier syntheses.
;
_diffrn_ambient_temperature     291(2)
_diffrn_radiation_type     MoK\a
_diffrn_radiation_wavelength     0.71073
_diffrn_radiation_source     'fine-focus sealed tube'
_diffrn_radiation_monochromator     graphite
_diffrn_measurement_device_type     'Bruker SMART CCD area-detector'
_diffrn_measurement_method     '\f and \w'
_diffrn_detector_area_resol_mean     ?
_diffrn_reflns_number     8777
_diffrn_reflns_av_R_equivalents     0.1088
_diffrn_reflns_av_sigmaI/netI     0.1117
_diffrn_reflns_theta_min     1.93
_diffrn_reflns_theta_max     26.00
_diffrn_reflns_theta_full     26.00
_diffrn_measured_fraction_theta_max     0.998
_diffrn_measured_fraction_theta_full     0.998
_diffrn_reflns_limit_h_min     -20
_diffrn_reflns_limit_h_max     15
_diffrn_reflns_limit_k_min     -17
_diffrn_reflns_limit_k_max     16
_diffrn_reflns_limit_l_min     -7
_diffrn_reflns_limit_l_max     9
_diffrn_standards_number     0
_diffrn_standards_interval_count     0
_diffrn_standards_interval_time     0
_diffrn_standards_decay_%     0
_refine_special_details
;
 Refinement of F^2^ against ALL reflections.  The weighted R-factor wR and
 goodness of fit S are based on F^2^, conventional R-factors R are based
 on F, with F set to zero for negative F^2^. The threshold expression of
 F^2^ > 2sigma(F^2^) is used only for calculating R-factors(gt) etc. and is
 not relevant to the choice of reflections for refinement.  R-factors based
 on F^2^ are statistically about twice as large as those based on F, and R-
 factors based on ALL data will be even larger.
;
_reflns_number_total     3328
_reflns_number_gt     1670
_reflns_threshold_expression     I>2\s(I)
_refine_ls_structure_factor_coef     Fsqd
_refine_ls_matrix_type     full
_refine_ls_R_factor_all     0.1014
_refine_ls_R_factor_gt     0.0454
_refine_ls_wR_factor_gt     0.0916
_refine_ls_wR_factor_ref     0.1055
_refine_ls_goodness_of_fit_ref     0.788
_refine_ls_restrained_S_all     0.788
_refine_ls_number_reflns     3328
_refine_ls_number_parameters     202
_refine_ls_number_restraints     0
_refine_ls_hydrogen_treatment     constr
_refine_ls_weighting_scheme     calc
_refine_ls_weighting_details
                 'calc w=1/[\s^2^(Fo^2^)+(0.0451P)^2^] where P=(Fo^2^+2Fc^2^)/3'
_atom_sites_solution_hydrogens     geom
_atom_sites_solution_primary     direct
_atom_sites_solution_secondary     difmap
_refine_ls_shift/su_max     0.000
_refine_ls_shift/su_mean     0.000
_refine_diff_density_max     0.666
_refine_diff_density_min     -0.552
_refine_ls_extinction_method     'SHELXTL (Sheldrick, 2008)'
_refine_ls_extinction_coef     0.0018(3)
_refine_ls_extinction_expression
                                  'Fc^*^=kFc[1+0.001xFc^2^\l^3^/sin(2\q)]^-1/4^'
loop_
    _atom_type_symbol
    _atom_type_description
    _atom_type_scat_dispersion_real
    _atom_type_scat_dispersion_imag
    _atom_type_scat_source
    'C' 'C' 0.0033 0.0016
                         'International Tables Vol C Tables 4.2.6.8 and 6.1.1.4'
    'H' 'H' 0.0000 0.0000
                         'International Tables Vol C Tables 4.2.6.8 and 6.1.1.4'
    'O' 'O' 0.0106 0.0060
                         'International Tables Vol C Tables 4.2.6.8 and 6.1.1.4'
    'Br' 'Br' -0.2901 2.4595
                         'International Tables Vol C Tables 4.2.6.8 and 6.1.1.4'
_computing_data_collection     'SMART (Bruker, 2000)'
_computing_cell_refinement     'SAINT (Bruker, 2000)'
_computing_data_reduction     'SAINT (Bruker, 2000)'
_computing_structure_solution     'SHELXTL (Sheldrick, 2008)'
_computing_structure_refinement     'SHELXTL (Sheldrick, 2008)'
_computing_molecular_graphics     'SHELXTL (Sheldrick, 2008)'
_computing_publication_material     'SHELXTL (Sheldrick, 2008)'
loop_
    _atom_site_type_symbol
    _atom_site_label
    _atom_site_fract_x
    _atom_site_fract_y
    _atom_site_fract_z
    _atom_site_U_iso_or_equiv
    _atom_site_adp_type
    _atom_site_calc_flag
    _atom_site_refinement_flags
    _atom_site_occupancy
    _atom_site_disorder_assembly
    _atom_site_disorder_group
    Br Br1 0.33358(5) 0.40384(5) 0.34454(11) 0.0666(3) Uani d . 1 . .
    Br Br2 0.32451(4) -0.00188(5) 0.34528(10) 0.0653(3) Uani d . 1 . .
    Br Br3 0.10268(5) 0.96790(5) 0.39100(13) 0.0750(3) Uani d . 1 . .
    Br Br4 -0.12580(4) 0.67358(6) 0.46512(11) 0.0727(3) Uani d . 1 . .
    C C1 0.5095(4) 0.1950(4) 0.3046(8) 0.0424(15) Uani d . 1 . .
    C C2 0.4701(4) 0.2838(4) 0.3143(8) 0.0455(16) Uani d . 1 . .
    C C3 0.3876(4) 0.2848(5) 0.3376(8) 0.0490(17) Uani d . 1 . .
    C C4 0.3467(4) 0.2004(5) 0.3511(9) 0.0539(18) Uani d . 1 . .
    H H4 0.2925 0.2016 0.3681 0.065 Uiso calc R 1 . .
    C C5 0.3858(4) 0.1130(5) 0.3396(8) 0.0504(17) Uani d . 1 . .
    C C6 0.4670(4) 0.1100(5) 0.3151(8) 0.0488(17) Uani d . 1 . .
    H H6 0.4927 0.0518 0.3059 0.059 Uiso calc R 1 . .
    C C7 0.5945(4) 0.1906(5) 0.2718(9) 0.0574(19) Uani d . 1 . .
    H H7 0.6177 0.1306 0.2649 0.069 Uiso calc R 1 . .
    C C8 0.1215(4) 0.6721(5) 0.4036(9) 0.0494(17) Uani d . 1 . .
    C C9 0.1402(4) 0.7692(5) 0.3912(8) 0.0456(16) Uani d . 1 . .
    C C10 0.0787(4) 0.8359(4) 0.4063(8) 0.0477(17) Uani d . 1 . .
    C C11 0.0001(4) 0.8089(5) 0.4295(9) 0.0542(18) Uani d . 1 . .
    H H11 -0.0393 0.8548 0.4395 0.065 Uiso calc R 1 . .
    C C12 -0.0188(4) 0.7110(5) 0.4376(9) 0.0510(18) Uani d . 1 . .
    C C13 0.0415(4) 0.6440(5) 0.4260(8) 0.0518(17) Uani d . 1 . .
    H H13 0.0294 0.5795 0.4329 0.062 Uiso calc R 1 . .
    C C14 0.1838(5) 0.5982(5) 0.3899(10) 0.066(2) Uani d . 1 . .
    H H14 0.1689 0.5349 0.4011 0.079 Uiso calc R 1 . .
    O O1 0.6364(3) 0.2604(3) 0.2531(7) 0.0702(15) Uani d . 1 . .
    O O2 0.5114(3) 0.3678(3) 0.3080(7) 0.0655(13) Uani d . 1 . .
    H H2 0.5587 0.3568 0.2960 0.098 Uiso calc R 1 . .
    O O3 0.2528(3) 0.6135(3) 0.3652(8) 0.0762(15) Uani d . 1 . .
    O O4 0.2139(2) 0.8015(3) 0.3645(7) 0.0563(12) Uani d . 1 . .
    H H4A 0.2422 0.7563 0.3452 0.084 Uiso calc R 1 . .
loop_
    _atom_site_aniso_label
    _atom_site_aniso_U_11
    _atom_site_aniso_U_22
    _atom_site_aniso_U_33
    _atom_site_aniso_U_12
    _atom_site_aniso_U_13
    _atom_site_aniso_U_23
    Br1 0.0687(5) 0.0551(5) 0.0819(6) 0.0197(4) 0.0292(4) 0.0055(4)
    Br2 0.0571(5) 0.0538(5) 0.0879(6) -0.0152(4) 0.0226(4) -0.0017(4)
    Br3 0.0666(5) 0.0371(5) 0.1317(8) 0.0011(4) 0.0441(5) -0.0014(5)
    Br4 0.0484(5) 0.0764(6) 0.0966(6) -0.0142(4) 0.0233(4) 0.0000(5)
    C1 0.041(4) 0.039(4) 0.048(4) -0.005(3) 0.012(3) 0.000(3)
    C2 0.054(4) 0.034(4) 0.049(4) -0.005(3) 0.012(3) 0.004(3)
    C3 0.048(4) 0.051(5) 0.047(4) 0.010(3) 0.010(3) -0.001(4)
    C4 0.043(4) 0.060(5) 0.060(4) -0.003(4) 0.016(3) -0.004(4)
    C5 0.050(4) 0.049(5) 0.054(4) -0.007(3) 0.015(3) -0.008(4)
    C6 0.040(4) 0.046(4) 0.060(5) -0.003(3) 0.011(3) 0.001(4)
    C7 0.050(4) 0.046(5) 0.078(5) 0.008(3) 0.018(4) 0.006(4)
    C8 0.053(4) 0.041(4) 0.055(4) -0.004(3) 0.014(3) 0.003(3)
    C9 0.043(4) 0.046(4) 0.049(4) 0.001(3) 0.011(3) -0.001(3)
    C10 0.049(4) 0.041(4) 0.055(4) -0.002(3) 0.015(3) -0.001(3)
    C11 0.049(4) 0.056(5) 0.059(4) 0.002(4) 0.016(3) -0.005(4)
    C12 0.041(4) 0.063(5) 0.052(4) 0.001(3) 0.018(3) 0.007(4)
    C13 0.053(4) 0.042(4) 0.062(5) -0.010(3) 0.017(3) 0.005(4)
    C14 0.077(6) 0.035(4) 0.091(6) 0.013(4) 0.028(5) 0.011(4)
    O1 0.049(3) 0.052(3) 0.116(4) -0.002(3) 0.032(3) 0.010(3)
    O2 0.057(3) 0.045(3) 0.098(4) 0.001(2) 0.026(3) 0.004(3)
    O3 0.059(3) 0.049(3) 0.130(5) 0.013(3) 0.043(3) 0.013(3)
    O4 0.037(3) 0.041(3) 0.097(4) 0.001(2) 0.029(2) -0.002(3)
_geom_special_details
;
 All esds (except the esd in the dihedral angle between two l.s. planes)
 are estimated using the full covariance matrix.  The cell esds are taken
 into account individually in the estimation of esds in distances, angles
 and torsion angles; correlations between esds in cell parameters are only
 used when they are defined by crystal symmetry.  An approximate (isotropic)
 treatment of cell esds is used for estimating esds involving l.s. planes.
;
loop_
    _geom_bond_atom_site_label_1
    _geom_bond_atom_site_label_2
    _geom_bond_site_symmetry_2
    _geom_bond_distance
    _geom_bond_publ_flag
    Br1 C3 . 1.898(6) y
    Br2 C5 . 1.906(6) y
    Br3 C10 . 1.902(6) y
    Br4 C12 . 1.895(6) y
    C1 C6 . 1.394(8) ?
    C1 C2 . 1.413(8) ?
    C1 C7 . 1.477(8) ?
    C2 O2 . 1.368(7) y
    C2 C3 . 1.410(8) ?
    C3 C4 . 1.377(8) ?
    C4 C5 . 1.397(8) ?
    C4 H4 . 0.9300 ?
    C5 C6 . 1.393(8) ?
    C6 H6 . 0.9300 ?
    C7 O1 . 1.225(7) y
    C7 H7 . 0.9300 ?
    C8 C9 . 1.404(9) ?
    C8 C13 . 1.424(8) ?
    C8 C14 . 1.479(9) ?
    C9 O4 . 1.355(7) y
    C9 C10 . 1.402(8) ?
    C10 C11 . 1.398(8) ?
    C11 C12 . 1.412(9) ?
    C11 H11 . 0.9300 ?
    C12 C13 . 1.384(8) ?
    C13 H13 . 0.9300 ?
    C14 O3 . 1.213(8) y
    C14 H14 . 0.9300 ?
    O2 H2 . 0.8200 ?
    O4 H4A . 0.8200 ?
loop_
    _geom_angle_atom_site_label_1
    _geom_angle_atom_site_label_2
    _geom_angle_atom_site_label_3
    _geom_angle_site_symmetry_1
    _geom_angle_site_symmetry_3
    _geom_angle
    _geom_angle_publ_flag
    C6 C1 C2 . . 120.5(6) ?
    C6 C1 C7 . . 118.7(6) ?
    C2 C1 C7 . . 120.7(6) ?
    O2 C2 C3 . . 119.8(6) ?
    O2 C2 C1 . . 121.3(6) ?
    C3 C2 C1 . . 118.9(6) ?
    C4 C3 C2 . . 120.2(6) ?
    C4 C3 Br1 . . 120.9(5) ?
    C2 C3 Br1 . . 118.9(5) ?
    C3 C4 C5 . . 120.6(6) ?
    C3 C4 H4 . . 119.7 ?
    C5 C4 H4 . . 119.7 ?
    C6 C5 C4 . . 120.3(6) ?
    C6 C5 Br2 . . 120.5(5) ?
    C4 C5 Br2 . . 119.1(5) ?
    C5 C6 C1 . . 119.5(6) ?
    C5 C6 H6 . . 120.2 ?
    C1 C6 H6 . . 120.2 ?
    O1 C7 C1 . . 124.5(6) y
    O1 C7 H7 . . 117.7 ?
    C1 C7 H7 . . 117.7 ?
    C9 C8 C13 . . 119.9(6) ?
    C9 C8 C14 . . 120.7(6) ?
    C13 C8 C14 . . 119.4(6) ?
    O4 C9 C10 . . 118.6(6) ?
    O4 C9 C8 . . 123.5(6) ?
    C10 C9 C8 . . 118.0(6) ?
    C11 C10 C9 . . 122.4(6) ?
    C11 C10 Br3 . . 118.9(5) ?
    C9 C10 Br3 . . 118.7(5) ?
    C10 C11 C12 . . 119.3(6) ?
    C10 C11 H11 . . 120.4 ?
    C12 C11 H11 . . 120.4 ?
    C13 C12 C11 . . 119.3(6) ?
    C13 C12 Br4 . . 121.2(5) ?
    C11 C12 Br4 . . 119.6(5) ?
    C12 C13 C8 . . 121.1(6) ?
    C12 C13 H13 . . 119.4 ?
    C8 C13 H13 . . 119.4 ?
    O3 C14 C8 . . 125.1(7) y
    O3 C14 H14 . . 117.4 ?
    C8 C14 H14 . . 117.4 ?
    C2 O2 H2 . . 109.5 ?
    C9 O4 H4A . . 109.5 ?
loop_
    _geom_hbond_atom_site_label_D
    _geom_hbond_atom_site_label_H
    _geom_hbond_atom_site_label_A
    _geom_hbond_site_symmetry_A
    _geom_hbond_distance_DH
    _geom_hbond_distance_HA
    _geom_hbond_distance_DA
    _geom_hbond_angle_DHA
    O2 H2 O1 . 0.82 1.94 2.660(6) 146.2
    O4 H4A O3 . 0.82 2.01 2.713(6) 143.1
    O4 H4A O1 2_655 0.82 2.29 2.863(6) 127.8
    C7 H7 O3 2_645 0.93 2.55 3.122(8) 119.8
