# Supplementary material for: 3,5-Dibromo-2-hydroxy­benzaldehyde
Source: Acta Crystallogr Sect E Struct Rep Online. 2008 Apr 4;64(Pt 5):o799. doi: 10.1107/S1600536808008726 (PMC2961300; doi:10.1107/S1600536808008726)
Supplement: Supplementary file 2 [file e-64-0o799-Isup2.hkl]

# 
# h,k,l, Fc-squared, Fo-squared, sigma(Fo-squared) and status flag 
# 
data_I
_shelx_title ' a in P2(1)/c' 
_shelx_refln_list_code          4 
_shelx_F_calc_maximum      577.71 
_exptl_crystal_F_000      1056.00 
_reflns_d_resolution_high  0.8107 
 
loop_ 
 _symmetry_equiv_pos_as_xyz 
 'x, y, z' 
 '-x, y+1/2, -z+1/2' 
 '-x, -y, -z' 
 'x, -y-1/2, z-1/2' 
 
_cell_length_a    16.4744 
_cell_length_b    14.0253 
_cell_length_c     7.5308 
_cell_angle_alpha  90.000 
_cell_angle_beta  103.212 
_cell_angle_gamma  90.000 
 
_shelx_F_squared_multiplier     1.000 
 
loop_ 
 _refln_index_h 
 _refln_index_k 
 _refln_index_l 
 _refln_F_squared_calc 
 _refln_F_squared_meas 
 _refln_F_squared_sigma 
 _refln_observed_status 
   2   0   0      144.16      283.84     34.17 o 
   3   0   0     8332.90     9010.08    251.27 o 
   4   0   0    76398.26    81446.09    672.44 o 
   5   0   0    72915.70    78705.23    775.04 o 
   6   0   0    24875.81    26898.79    862.07 o 
   7   0   0     3162.76     2613.79    846.03 o 
   8   0   0     7536.58     7262.70   1930.36 o 
   9   0   0    45784.96    41396.95  11069.82 o 
  10   0   0     1288.95     1159.41    393.08 o 
  11   0   0     6766.10     5454.64   2765.68 o 
  12   0   0      626.65      305.30    350.81 o 
  13   0   0     2807.90     1123.12   1531.31 o 
  14   0   0     4497.05     3831.43    300.19 o 
  15   0   0     2971.42     3512.13    318.33 o 
  16   0   0      168.18      149.74    172.07 o 
  17   0   0      142.59      207.53    186.51 o 
  18   0   0      515.88      589.84    220.70 o 
  19   0   0        6.01        0.00    185.19 o 
   1   1   0     1508.27     1687.56    219.61 o 
   2   1   0     3933.19     4427.25    194.07 o 
   3   1   0     3304.53     3701.35     96.70 o 
   4   1   0     3379.58     3721.30    124.42 o 
   5   1   0    14556.72    14564.42   1883.52 o 
   6   1   0     7893.74     7216.44   1042.15 o 
   7   1   0      960.83      891.42     90.97 o 
   8   1   0       46.94       71.42     27.49 o 
   9   1   0     2642.35     2706.70    174.09 o 
  10   1   0     5496.91     5357.53    265.81 o 
  11   1   0      117.95      112.71     47.36 o 
  12   1   0       37.61       50.26     48.67 o 
  13   1   0       45.37       95.56     68.55 o 
  14   1   0     1311.86     1435.94    120.56 o 
  15   1   0      640.32      597.28    135.05 o 
  16   1   0      495.40      568.75    141.19 o 
  17   1   0       24.29        0.00    109.58 o 
  18   1   0      758.18      792.38    173.03 o 
  19   1   0      264.72      391.40    159.19 o 
   0   2   0      429.91      406.39     55.24 o 
   1   2   0      411.78      350.80    111.34 o 
   2   2   0    12006.62    12427.60    487.30 o 
   3   2   0    20176.39    21956.06    792.71 o 
   4   2   0     3332.51     3797.83    131.56 o 
   5   2   0    27881.97    29321.67   1425.93 o 
   6   2   0      653.37      661.68     62.98 o 
   7   2   0     3400.10     3615.22    173.42 o 
   8   2   0    16481.01    17718.55    720.81 o 
   9   2   0     9276.99     9170.64    474.98 o 
  10   2   0     1234.15     1234.10     64.06 o 
  11   2   0       40.97       34.77     46.34 o 
  12   2   0     7843.55     7836.46    369.42 o 
  13   2   0       33.61       43.21     67.60 o 
  14   2   0     5865.54     6798.85    223.94 o 
  15   2   0      223.98      295.64     91.85 o 
  16   2   0      366.61      305.47    131.74 o 
  17   2   0      743.92      689.32    222.04 o 
  18   2   0      554.00      585.53    156.78 o 
  19   2   0      426.92      414.28    159.28 o 
   1   3   0     1963.56     1540.39    159.36 o 
   2   3   0    36062.04    30365.85   6065.45 o 
   3   3   0     1723.98     1748.38     65.01 o 
   4   3   0     1396.87     1524.44     64.69 o 
   5   3   0     9471.81    10190.90    311.39 o 
   6   3   0     1980.03     2124.63     71.52 o 
   7   3   0     7609.85     8744.07    229.71 o 
   8   3   0     1184.22     1371.73     87.44 o 
   9   3   0       20.98       43.49     30.82 o 
  10   3   0      939.08      454.32    261.14 o 
  11   3   0     2185.70     2108.02     97.14 o 
  12   3   0      818.27      848.96     96.50 o 
  13   3   0       51.86       61.87     72.48 o 
  14   3   0      353.57      480.03     95.97 o 
  15   3   0       74.89       72.25     83.35 o 
  16   3   0      352.65      374.00     98.92 o 
  17   3   0       51.52       27.82    121.57 o 
  18   3   0        0.52        0.00    122.58 o 
  19   3   0       37.34       25.15    120.80 o 
   0   4   0     1053.11      864.36    118.41 o 
   1   4   0      717.29      629.81     42.33 o 
   2   4   0      588.24      575.96     43.75 o 
   3   4   0     2985.90     2949.35    131.68 o 
   4   4   0     5104.65     5224.85    210.40 o 
   5   4   0     1768.16     1803.39     79.59 o 
   6   4   0        9.67       49.59     37.58 o 
   7   4   0       17.08       17.29     34.89 o 
   8   4   0      613.96      585.14     59.68 o 
   9   4   0     2229.87     2417.55    137.10 o 
  10   4   0     1967.72     1893.45    122.63 o 
  11   4   0      103.08       70.46     59.18 o 
  12   4   0      211.86      188.45     53.81 o 
  13   4   0      459.54      505.14     90.06 o 
  14   4   0      232.97      325.33     87.19 o 
  15   4   0      390.62      414.55     96.80 o 
  16   4   0       64.33       27.47     86.68 o 
  17   4   0      337.33      213.68    102.58 o 
  18   4   0        0.77        0.00    123.42 o 
  19   4   0      305.10      297.18    150.93 o 
   1   5   0     8297.54     6125.52    261.19 o 
   2   5   0    17848.90    15304.43    683.13 o 
   3   5   0    10812.77     9915.11   1418.92 o 
   4   5   0      874.66      903.57     55.10 o 
   5   5   0     7806.27     8217.63    297.50 o 
   6   5   0     8215.13     8617.74    593.65 o 
   7   5   0     9590.62     9538.13    666.31 o 
   8   5   0     2047.24     2121.30    150.37 o 
   9   5   0       33.43       64.63     49.39 o 
  10   5   0     2115.82     2340.33    144.84 o 
  11   5   0     1879.08     1924.40    111.57 o 
  12   5   0     1147.63     1036.78    104.88 o 
  13   5   0       26.78       23.35     69.25 o 
  14   5   0       45.11        0.00     74.12 o 
  15   5   0      532.18      636.77    108.41 o 
  16   5   0       84.27       62.90     89.76 o 
  17   5   0       15.69        0.00     90.71 o 
  18   5   0        8.95        0.00     89.87 o 
   0   6   0    15801.39    11544.74    813.48 o 
   1   6   0    12417.19     9493.25    393.65 o 
   2   6   0      675.86      614.17     43.60 o 
   3   6   0     2883.60     2849.27    162.66 o 
   4   6   0     4580.52     4590.02    229.04 o 
   5   6   0    13126.77    12901.03    643.33 o 
   6   6   0      497.83      545.24     48.34 o 
   7   6   0     3616.39     3502.90    163.09 o 
   8   6   0      719.51      822.33     79.17 o 
   9   6   0     3681.21     3918.21    219.49 o 
  10   6   0     3183.15     3221.13    129.26 o 
  11   6   0     3144.57     3507.72    147.76 o 
  12   6   0      730.90      849.49     91.35 o 
  13   6   0      130.82      150.94     62.74 o 
  14   6   0      388.44      373.39     89.48 o 
  15   6   0      104.24      129.02     88.20 o 
  16   6   0      941.27      950.74    183.78 o 
  17   6   0        0.00        0.00     89.84 o 
  18   6   0       23.00      108.41    103.44 o 
   1   7   0     3088.37     2838.27    114.26 o 
   2   7   0     2125.28     1901.73     94.97 o 
   3   7   0     3672.04     3854.01    226.86 o 
   4   7   0     7766.16     7354.06    795.51 o 
   5   7   0       12.09        0.00     31.89 o 
   6   7   0       49.60       82.48     39.12 o 
   7   7   0      404.69      480.65     60.83 o 
   8   7   0    10166.09    10439.55    345.37 o 
   9   7   0     4790.14     4817.08    223.42 o 
  10   7   0       37.79       68.81     57.48 o 
  11   7   0       97.53      128.98     62.81 o 
  12   7   0      405.17      475.63     84.33 o 
  13   7   0     4884.81     5250.12    208.60 o 
  14   7   0       98.44       66.74     81.13 o 
  15   7   0      121.58       64.49     82.82 o 
  16   7   0       23.71        0.00     99.25 o 
  17   7   0     1819.67     1771.41    344.37 o 
  18   7   0      440.91      437.85    151.76 o 
   0   8   0      953.86      825.52    141.30 o 
   1   8   0     7798.98     7227.04    177.87 o 
   2   8   0     2534.63     2398.12    122.71 o 
   3   8   0    10329.07     9953.82    454.31 o 
   4   8   0      745.61      683.26     45.27 o 
   5   8   0     1410.61     1472.85     83.65 o 
   6   8   0     2894.45     2887.52     97.94 o 
   7   8   0     1201.53     1221.53     87.35 o 
   8   8   0     5368.09     5525.84    153.35 o 
   9   8   0       23.46       29.35     55.07 o 
  10   8   0       74.74       51.35     56.89 o 
  11   8   0      216.24      303.38     74.28 o 
  12   8   0     1563.95     1938.72    142.84 o 
  13   8   0      446.19      458.81    106.12 o 
  14   8   0     1691.30     1793.84    251.71 o 
  15   8   0        6.14       59.07    110.05 o 
  16   8   0       11.62        7.12    108.88 o 
  17   8   0      648.63      858.73    170.31 o 
   1   9   0     9384.17     8852.22    252.39 o 
   2   9   0      431.44      429.20     68.31 o 
   3   9   0     8332.44     8329.36    348.44 o 
   4   9   0     7260.55     6849.40    189.65 o 
   5   9   0     4460.01     3720.44    657.57 o 
   6   9   0     1665.08     1777.50     87.09 o 
   7   9   0      268.27      258.60     58.88 o 
   8   9   0     4555.70     4945.27    258.40 o 
   9   9   0      817.65      870.00     87.88 o 
  10   9   0      934.96     1010.73    115.02 o 
  11   9   0       96.77      185.75     82.94 o 
  12   9   0     1129.38     1177.69    175.56 o 
  13   9   0      482.16      571.52    115.68 o 
  14   9   0      373.99      389.81    131.07 o 
  15   9   0        9.10        0.00    104.75 o 
  16   9   0       13.51       24.67    115.40 o 
   0  10   0    10712.06    10236.46    305.64 o 
   1  10   0     7146.55     7399.81    303.03 o 
   2  10   0     4840.85     5024.59    186.02 o 
   3  10   0     8842.11     9097.25    235.70 o 
   4  10   0       34.72       44.29     50.06 o 
   5  10   0       46.59        0.00     43.71 o 
   6  10   0    10465.10     9703.06    993.90 o 
   7  10   0      277.00      210.60     74.65 o 
   8  10   0     2645.11     2893.15    165.15 o 
   9  10   0     1942.38     2189.29    187.85 o 
  10  10   0      278.56      293.07     95.34 o 
  11  10   0     2174.64     2475.40    197.01 o 
  12  10   0     1760.93     2058.96    269.97 o 
  13  10   0      116.68       79.01    100.08 o 
  14  10   0      317.01      290.13    128.76 o 
  15  10   0     1459.62     1597.77    196.76 o 
  16  10   0        0.50       11.64    115.55 o 
   1  11   0      685.44      784.46     91.46 o 
   2  11   0     5369.10     5916.44    221.59 o 
   3  11   0      705.61      946.57    151.57 o 
   4  11   0        3.42        0.00     78.20 o 
   5  11   0        9.48       53.15     85.76 o 
   6  11   0      655.90      695.22     97.02 o 
   7  11   0     3354.51     3327.05    297.52 o 
   8  11   0      962.32     1112.35    147.27 o 
   9  11   0       17.10       54.00     82.23 o 
  10  11   0      179.70       89.29     93.28 o 
  11  11   0      235.70      260.40    101.19 o 
  12  11   0      897.46      961.27    137.16 o 
  13  11   0       25.41       37.71     97.16 o 
  14  11   0      165.72       84.67    115.92 o 
  15  11   0        2.62       41.46     93.98 o 
   0  12   0      610.72      822.99    139.25 o 
   1  12   0      408.85      439.36    107.96 o 
   2  12   0     2125.95     2672.70    225.45 o 
   3  12   0     2812.56     3215.66    190.80 o 
   4  12   0     1404.72     1844.67    160.84 o 
   5  12   0      320.25      366.86    133.16 o 
   6  12   0     3394.86     3629.31    257.00 o 
   7  12   0       47.17      128.60    120.33 o 
   8  12   0      591.70      573.35    107.62 o 
   9  12   0      934.06     1023.44    125.80 o 
  10  12   0      955.66      970.10    130.26 o 
  11  12   0     1107.26     1306.55    148.16 o 
  12  12   0       74.71        0.00     96.68 o 
  13  12   0       87.45      149.73    106.54 o 
  14  12   0        2.95        0.00    101.70 o 
   1  13   0      209.45      335.24    111.17 o 
   2  13   0      368.34      288.90    114.25 o 
   3  13   0      193.14      249.65    110.13 o 
   4  13   0      117.19        0.00     98.54 o 
   5  13   0      450.21      523.54    152.85 o 
   6  13   0      125.90       39.32    125.10 o 
   7  13   0      502.98      515.29    155.89 o 
   8  13   0        3.37       24.42    118.61 o 
   9  13   0      110.63       81.98     93.65 o 
  10  13   0      598.56      547.66    114.13 o 
  11  13   0       32.75        0.00     92.36 o 
  12  13   0      262.73      227.24    114.14 o 
  13  13   0       68.02       40.70    105.97 o 
   0  14   0     1655.79     2530.30    381.19 o 
   1  14   0     1733.54     2132.95    255.86 o 
   2  14   0       35.46        8.31    105.93 o 
   3  14   0     1171.84     1543.97    168.47 o 
   4  14   0     1789.54     1937.09    219.39 o 
   5  14   0      809.64      971.09    180.49 o 
   6  14   0      987.18     1019.20    184.24 o 
   7  14   0       50.15       39.68    126.54 o 
   8  14   0      833.71      690.33    174.87 o 
   9  14   0      440.51      419.16    159.92 o 
  10  14   0      227.85      256.40    156.48 o 
  11  14   0      149.73       87.02    137.52 o 
   1  15   0        0.52       13.98    185.26 o 
   2  15   0      337.93      672.99    217.38 o 
   3  15   0       46.20       18.61    131.96 o 
   4  15   0        1.33       10.65    129.37 o 
   5  15   0       36.52       96.33    140.40 o 
   6  15   0       80.55       18.13    131.45 o 
   7  15   0        1.53        0.00    181.25 o 
   8  15   0       19.03        8.91    130.22 o 
   9  15   0        0.35        7.79    134.73 o 
   0  16   0      483.31      836.80    341.55 o 
   1  16   0      587.90      797.52    237.78 o 
   2  16   0       98.61        0.00    189.91 o 
   3  16   0       81.22      130.03    292.89 o 
   4  16   0      620.57     1225.70    356.02 o 
   5  16   0      279.99      281.03    159.67 o 
   6  16   0      279.96      296.72    163.07 o 
   7  16   0      114.61        3.66    136.94 o 
   1  17   0       73.67        0.00    217.67 o 
   2  17   0      502.53      650.26    359.94 o 
   3  17   0        0.43       10.51    308.64 o 
 -20   1   1        0.62        0.00    123.64 o 
 -19   1   1      329.59      407.90    148.53 o 
 -18   1   1      763.71      741.05    162.06 o 
 -17   1   1      232.83      190.88    117.42 o 
 -16   1   1      289.65      193.29    110.11 o 
 -15   1   1       98.11       99.33     68.47 o 
 -14   1   1     2153.18     2154.56    195.42 o 
 -13   1   1        6.16        0.00     69.49 o 
 -12   1   1     1077.01      928.05    143.26 o 
 -11   1   1      298.20      361.08     82.53 o 
 -10   1   1     2204.93     2039.77    133.61 o 
  -9   1   1     5970.98     6351.70    456.05 o 
  -8   1   1      585.40      657.14     91.70 o 
  -7   1   1      139.46      224.61     41.83 o 
  -6   1   1     1091.32     1198.95     64.64 o 
  -5   1   1     2740.20     2663.85    181.75 o 
  -4   1   1     7996.57     7943.44    291.08 o 
  -3   1   1     2657.81     2630.00     60.95 o 
  -2   1   1      823.40      839.75     35.33 o 
  -1   1   1     2508.45     2431.89     39.56 o 
   0   1   1     1044.32     1002.94     50.54 o 
   1   1   1     5489.71     5634.80    152.23 o 
   2   1   1     5518.85     5689.21    221.20 o 
   3   1   1    10712.32    10266.10   1165.27 o 
   4   1   1      850.55      752.39    116.18 o 
   5   1   1     4344.46     4541.91    320.75 o 
   6   1   1    11637.23    12061.65    618.61 o 
   7   1   1     2112.04     2139.39    123.09 o 
   8   1   1     6032.26     5025.89    733.89 o 
   9   1   1       40.80       33.40     28.25 o 
  10   1   1     5099.86     5578.67    261.35 o 
  11   1   1     3572.86     3696.20    123.29 o 
  12   1   1      290.55      267.23     75.10 o 
  13   1   1     1654.98     1775.84    126.87 o 
  14   1   1       51.47       98.71    105.16 o 
  15   1   1     1059.41     1220.87    164.69 o 
  16   1   1      103.14      240.36    129.09 o 
  17   1   1      191.61      290.18    143.31 o 
  18   1   1       70.30       45.42    129.35 o 
  19   1   1      364.40      396.64    189.15 o 
 -20   2   1        5.11        0.00    139.07 o 
 -19   2   1      379.46      368.51    142.89 o 
 -18   2   1      973.65     1097.70    172.54 o 
 -17   2   1      192.31      108.02    111.45 o 
 -16   2   1       42.37       46.07     83.00 o 
 -15   2   1        1.82        0.00     70.95 o 
 -14   2   1     1337.95     1542.08    137.32 o 
 -13   2   1      157.91       98.55     81.17 o 
 -12   2   1     3004.68     3292.11    205.28 o 
 -11   2   1      204.24      235.92     65.63 o 
 -10   2   1     8225.36     9117.44    394.28 o 
  -9   2   1     6039.05     6470.72    217.23 o 
  -8   2   1    12132.59    13093.91    198.14 o 
  -7   2   1    11780.70    12170.14    196.71 o 
  -6   2   1      413.81      423.00     47.96 o 
  -5   2   1    33242.02    31909.39   1667.71 o 
  -4   2   1     1341.28     1296.20     57.34 o 
  -3   2   1    31411.13    30796.54    393.13 o 
  -2   2   1     3129.08     2330.71   1084.50 o 
  -1   2   1     7348.19     7308.96    347.11 o 
   0   2   1     3023.58     3230.72    151.71 o 
   1   2   1    17893.77    19750.69   1059.11 o 
   2   2   1     8617.42     9328.52    323.00 o 
   3   2   1      248.71      250.25     40.54 o 
   4   2   1     7672.85     6538.01    785.43 o 
   5   2   1     1647.19     1532.31     99.86 o 
   6   2   1    19307.34    19378.15    947.47 o 
   7   2   1      446.73      448.09     35.35 o 
   8   2   1      266.32      280.69     32.51 o 
   9   2   1     1896.83     1797.89     80.98 o 
  10   2   1     4614.55     4868.35    240.57 o 
  11   2   1      369.08      355.35     60.98 o 
  12   2   1      994.01     1134.02    109.17 o 
  13   2   1        4.17       63.62     71.82 o 
  14   2   1      654.24      745.34    106.91 o 
  15   2   1      130.06      110.59    113.30 o 
  16   2   1      523.67      592.22    149.85 o 
  17   2   1      187.47      227.76    137.37 o 
  18   2   1        0.24        0.00    122.21 o 
  19   2   1      114.22       86.48    142.01 o 
 -19   3   1       88.62       25.21    125.34 o 
 -18   3   1     1122.30     1123.81    328.51 o 
 -17   3   1      357.45      371.28    100.76 o 
 -16   3   1      280.99      253.79     91.35 o 
 -15   3   1     2224.50     1978.80    139.10 o 
 -14   3   1     2722.13     2639.77    176.12 o 
 -13   3   1    15590.23    15996.06   1190.16 o 
 -12   3   1      430.45      491.29     82.17 o 
 -11   3   1     1982.34     2298.30    182.76 o 
 -10   3   1      880.84     1087.70    101.80 o 
  -9   3   1    28865.37    31472.17    848.10 o 
  -8   3   1    12717.85    13683.04    298.22 o 
  -7   3   1      423.45      467.19     55.46 o 
  -6   3   1     4596.09     4730.13    293.22 o 
  -5   3   1    18480.92    19006.95   1214.93 o 
  -4   3   1    86204.85    88209.95   6988.22 o 
  -3   3   1     3947.27     3946.18    279.15 o 
  -2   3   1     2311.07     2319.27    196.08 o 
  -1   3   1      231.19      258.85     22.76 o 
   0   3   1    64365.55    72294.64   2462.83 o 
   1   3   1    43902.76    48990.71   1507.85 o 
   2   3   1     6607.01     6824.38    120.08 o 
   3   3   1        0.56       18.56     18.65 o 
   4   3   1     1730.74     1617.34    140.46 o 
   5   3   1    41810.31    40608.04   2590.94 o 
   6   3   1      726.66      662.86     57.83 o 
   7   3   1     6583.39     6232.09    359.32 o 
   8   3   1       89.93       99.87     25.45 o 
   9   3   1     1977.59     2146.97    153.27 o 
  10   3   1     3827.40     4079.85    285.28 o 
  11   3   1     3538.51     3506.17    143.25 o 
  12   3   1      984.77     1079.59    108.74 o 
  13   3   1      362.30      614.40     99.42 o 
  14   3   1     2031.54     1967.55    144.07 o 
  15   3   1       73.24       97.90     85.83 o 
  16   3   1      930.31      940.76    164.76 o 
  17   3   1      105.19      103.01    131.64 o 
  18   3   1      115.80      147.73    141.61 o 
 -19   4   1      317.08      388.24    145.27 o 
 -18   4   1       71.18       65.76     89.31 o 
 -17   4   1     1259.70     1491.86    143.75 o 
 -16   4   1      708.85      689.20    108.73 o 
 -15   4   1      243.70      258.90     85.96 o 
 -14   4   1        4.83       49.55     69.81 o 
 -13   4   1       30.08        0.00     64.08 o 
 -12   4   1     4945.47     5401.60    207.84 o 
 -11   4   1     2615.16     2963.61    137.94 o 
 -10   4   1      555.25      585.68     76.16 o 
  -9   4   1      272.75      381.98     62.35 o 
  -8   4   1     2355.73     2465.31    108.14 o 
  -7   4   1      205.45      219.00     48.34 o 
  -6   4   1     3012.22     3165.67    121.43 o 
  -5   4   1     8976.65     9654.48    897.25 o 
  -4   4   1      333.18      365.39     44.00 o 
  -3   4   1     2243.11     1948.48    138.98 o 
  -2   4   1     7109.56     7248.93    295.43 o 
  -1   4   1       51.62       60.31     20.25 o 
   0   4   1     9566.00    10231.83    378.98 o 
   1   4   1     1138.96     1335.92     75.67 o 
   2   4   1     6232.79     6432.79    151.63 o 
   3   4   1     2649.10     2659.25    135.41 o 
   4   4   1    30328.43    31639.84   2359.14 o 
   5   4   1     6653.28     6403.38    368.37 o 
   6   4   1       30.55       14.09     28.92 o 
   7   4   1     1042.77      935.68     80.71 o 
   8   4   1     4270.93     4370.53    376.04 o 
   9   4   1     8861.21     8752.70    649.51 o 
  10   4   1      350.57      344.95     65.50 o 
  11   4   1      462.95      459.41     72.35 o 
  12   4   1       56.33       53.59     61.62 o 
  13   4   1     5963.03     6603.88    276.38 o 
  14   4   1      619.61      775.58    110.84 o 
  15   4   1       11.54        0.00     81.54 o 
  16   4   1        7.30        0.00     90.07 o 
  17   4   1      865.98      754.11    176.72 o 
  18   4   1      562.46      636.50    176.01 o 
 -19   5   1       13.78       11.95    132.11 o 
 -18   5   1     1049.55     1065.76    138.04 o 
 -17   5   1       62.55        0.14     78.50 o 
 -16   5   1     2351.36     2393.90    167.09 o 
 -15   5   1      218.76      235.17     89.17 o 
 -14   5   1       77.64       18.89     70.99 o 
 -13   5   1     2183.04     2327.15    144.05 o 
 -12   5   1     4619.64     5033.43    279.37 o 
 -11   5   1     3229.41     3384.79    185.17 o 
 -10   5   1     8823.02     9621.68    264.48 o 
  -9   5   1     8875.39     9124.63    496.86 o 
  -8   5   1      355.65      364.14     61.54 o 
  -7   5   1    24513.90    25552.94    921.26 o 
  -6   5   1     6060.11     6272.75    265.78 o 
  -5   5   1     5798.50     5835.41    436.75 o 
  -4   5   1    25844.25    22702.00   1289.68 o 
  -3   5   1    22634.12    16739.73   5440.41 o 
  -2   5   1      985.62     1098.29     50.58 o 
  -1   5   1    56298.31    55564.00   2857.11 o 
   0   5   1    15547.10    15675.15    833.34 o 
   1   5   1    22140.07    23553.07    267.14 o 
   2   5   1    12922.99    13295.75    336.56 o 
   3   5   1     6298.93     6119.35    294.91 o 
   4   5   1    27447.32    27605.93   2379.88 o 
   5   5   1    24927.62    25163.06   1977.76 o 
   6   5   1     1294.01     1422.34    139.27 o 
   7   5   1        1.54        0.00     36.50 o 
   8   5   1    22392.75    20537.45   3186.64 o 
   9   5   1      700.83      604.10     90.66 o 
  10   5   1    10013.37     9971.13    616.17 o 
  11   5   1     2037.20     2056.05    115.35 o 
  12   5   1     5371.30     5847.63    241.66 o 
  13   5   1      870.14      974.09    114.23 o 
  14   5   1     1260.50     1298.66    150.49 o 
  15   5   1      185.65      199.73     97.98 o 
  16   5   1       56.59        0.00     89.06 o 
  17   5   1      589.23      452.68    136.90 o 
  18   5   1       28.52       81.43    191.75 o 
 -18   6   1        8.75        0.00     91.68 o 
 -17   6   1        0.47       12.31     81.80 o 
 -16   6   1      274.95      262.46     97.42 o 
 -15   6   1      117.02      140.05     87.17 o 
 -14   6   1      260.03      340.96     81.29 o 
 -13   6   1      164.89      209.94     77.42 o 
 -12   6   1       39.64       11.72     71.63 o 
 -11   6   1     8098.69     8706.93    263.86 o 
 -10   6   1      541.07      720.28     86.60 o 
  -9   6   1     1468.49     1612.31    107.41 o 
  -8   6   1      102.17      172.76     57.38 o 
  -7   6   1     5402.06     5513.87    257.61 o 
  -6   6   1    11666.25    11741.78    669.36 o 
  -5   6   1      671.85      801.46     56.25 o 
  -4   6   1     1838.07     1892.34     66.09 o 
  -3   6   1     1630.93     1474.96    225.76 o 
  -2   6   1    10692.52    10282.24    814.79 o 
  -1   6   1    17722.10    16516.58   1599.84 o 
   0   6   1     2515.77     2615.36    169.20 o 
   1   6   1       88.51      121.81     50.35 o 
   2   6   1     8512.73     8315.85    258.44 o 
   3   6   1    10854.20    11040.97    573.10 o 
   4   6   1      657.25      728.75     60.65 o 
   5   6   1       22.61        3.56     30.93 o 
   6   6   1     1594.62     1603.08    153.32 o 
   7   6   1     1850.87     1851.99    163.79 o 
   8   6   1     1746.66     1602.14    184.90 o 
   9   6   1        6.39        1.38     49.31 o 
  10   6   1       28.89       53.48     54.85 o 
  11   6   1       10.63        4.59     54.65 o 
  12   6   1     1035.51     1052.75     96.12 o 
  13   6   1        3.12       53.35     63.34 o 
  14   6   1      135.58      168.86    109.55 o 
  15   6   1       47.94       69.73    107.12 o 
  16   6   1       61.45       70.46    101.84 o 
  17   6   1       12.41       34.17    110.50 o 
 -18   7   1       64.73       72.61    100.40 o 
 -17   7   1       46.94       25.17     97.74 o 
 -16   7   1      391.64      347.92    105.47 o 
 -15   7   1      572.52      518.06    162.46 o 
 -14   7   1        0.54       55.25     70.27 o 
 -13   7   1     1255.23     1406.45    153.65 o 
 -12   7   1     2853.18     2872.97    217.01 o 
 -11   7   1       75.18       51.36     67.76 o 
 -10   7   1     1258.66     1382.23    107.01 o 
  -9   7   1     1934.71     1978.95    239.00 o 
  -8   7   1      181.15      216.54     62.07 o 
  -7   7   1     5362.63     5389.41    194.31 o 
  -6   7   1     5969.85     5644.80    294.59 o 
  -5   7   1      792.92      720.45     52.15 o 
  -4   7   1     7886.64     6116.69    671.35 o 
  -3   7   1     2331.62     2075.76    180.76 o 
  -2   7   1     2946.35     2869.62    321.86 o 
  -1   7   1    11949.68    10804.53   1572.61 o 
   0   7   1     1775.66     1696.36    106.17 o 
   1   7   1     1474.58     1367.78    100.98 o 
   2   7   1     9579.97     9401.99    351.70 o 
   3   7   1     8173.21     7914.32    389.74 o 
   4   7   1     1104.47     1087.21    100.82 o 
   5   7   1     4460.85     3355.44    679.57 o 
   6   7   1       84.54       43.19     40.51 o 
   7   7   1     1084.20     1150.78    127.02 o 
   8   7   1     6460.39     6429.91    513.40 o 
   9   7   1       51.84       28.21     55.06 o 
  10   7   1      347.39      325.07     67.25 o 
  11   7   1      214.23      235.52     77.40 o 
  12   7   1       96.41      132.04     76.78 o 
  13   7   1     2176.89     2294.14    196.52 o 
  14   7   1      799.14      689.28    137.28 o 
  15   7   1        7.96       45.31    106.80 o 
  16   7   1       38.62       62.99    110.98 o 
  17   7   1      250.31      348.74    143.03 o 
 -17   8   1        0.52        0.00     92.01 o 
 -16   8   1      605.75      616.28    117.69 o 
 -15   8   1     1738.31     1653.80    152.99 o 
 -14   8   1       75.12       82.61     76.28 o 
 -13   8   1        2.41       27.22     68.15 o 
 -12   8   1     1360.17     1365.37    107.78 o 
 -11   8   1     5238.39     5726.78    266.01 o 
 -10   8   1     1458.78     1696.41    121.51 o 
  -9   8   1      517.40      491.69     81.76 o 
  -8   8   1       85.73      161.00     60.12 o 
  -7   8   1     8385.52     8383.11    284.70 o 
  -6   8   1    16089.66    14640.56    771.14 o 
  -5   8   1      485.98      414.92     40.75 o 
  -4   8   1      136.25       85.80     28.59 o 
  -3   8   1      101.82       92.77     38.49 o 
  -2   8   1    22461.85    19441.04   3483.27 o 
  -1   8   1     6825.34     5862.38    842.06 o 
   0   8   1       92.00       78.60     62.97 o 
   1   8   1      514.84      518.69     85.15 o 
   2   8   1     4398.90     3875.45    185.84 o 
   3   8   1    13821.12    12889.61    556.33 o 
   4   8   1        8.74       12.86     34.64 o 
   5   8   1      147.61      127.93     42.21 o 
   6   8   1       25.65       36.49     43.34 o 
   7   8   1     5862.97     5789.29    700.49 o 
   8   8   1     1783.42     1784.61    132.68 o 
   9   8   1        1.81        0.00     63.89 o 
  10   8   1      819.27      677.21    120.65 o 
  11   8   1        3.79        0.00     68.54 o 
  12   8   1      440.54      332.77     90.84 o 
  13   8   1        6.67        0.00     76.08 o 
  14   8   1        6.57        0.00     86.55 o 
  15   8   1       19.06        0.00     98.88 o 
  16   8   1       93.02      102.71    117.02 o 
 -17   9   1       15.63       50.32    110.33 o 
 -16   9   1      202.15      172.99    119.34 o 
 -15   9   1      271.71      284.08    103.54 o 
 -14   9   1       30.82       41.67     80.33 o 
 -13   9   1      135.63       93.21     73.94 o 
 -12   9   1      312.85      310.21     78.68 o 
 -11   9   1     1537.89     1438.68    139.64 o 
 -10   9   1      208.87      272.29     78.82 o 
  -9   9   1      827.07      849.02     95.97 o 
  -8   9   1      369.27      449.88     74.96 o 
  -7   9   1       28.33       16.95     55.38 o 
  -6   9   1      254.48      244.73     59.74 o 
  -5   9   1      260.52      238.56     53.13 o 
  -4   9   1     3218.06     3083.44    263.13 o 
  -3   9   1      180.28      168.64     87.50 o 
  -2   9   1      506.38      517.33    114.50 o 
  -1   9   1      108.01       23.09     64.16 o 
   0   9   1     1151.56     1339.18    137.19 o 
   1   9   1      319.33      333.92     84.86 o 
   2   9   1     2065.56     2036.71     93.40 o 
   3   9   1      662.45      783.83    104.33 o 
   4   9   1     1414.07     1492.03    170.43 o 
   5   9   1     1692.77     1665.00    158.27 o 
   6   9   1      435.88      319.11     60.94 o 
   7   9   1     3145.96     2973.01    221.26 o 
   8   9   1      543.84      620.51    111.07 o 
   9   9   1      390.89      334.88     88.84 o 
  10   9   1       19.43       18.56     84.23 o 
  11   9   1      982.51      828.77    197.07 o 
  12   9   1     1339.82     1555.80    175.89 o 
  13   9   1       69.17       27.95     82.36 o 
  14   9   1        0.88       71.17     95.98 o 
  15   9   1      119.85       65.58    105.97 o 
  16   9   1      291.14      225.98    136.19 o 
 -16  10   1       41.87        0.00    115.49 o 
 -15  10   1        3.89        0.00     98.27 o 
 -14  10   1      122.43      105.71     99.18 o 
 -13  10   1      316.67      316.08     99.76 o 
 -12  10   1      226.66      226.58     91.69 o 
 -11  10   1       22.51       28.48     62.28 o 
 -10  10   1      206.90      244.35     70.45 o 
  -9  10   1      145.84      107.12     71.32 o 
  -8  10   1        8.51        0.00     60.33 o 
  -7  10   1       93.86       52.92     59.66 o 
  -6  10   1       71.85       40.32     57.64 o 
  -5  10   1      854.47      607.35    206.10 o 
  -4  10   1      566.15      451.48     91.16 o 
  -3  10   1      410.60      431.33     79.70 o 
  -2  10   1      969.37      937.14    119.54 o 
  -1  10   1      148.13      195.31     84.61 o 
   0  10   1     2599.85     2586.38    153.71 o 
   1  10   1      631.92      518.32    100.88 o 
   2  10   1      132.27      101.96     60.54 o 
   3  10   1     2038.43     1955.41    231.52 o 
   4  10   1     2304.46     2342.12    200.33 o 
   5  10   1     2394.31     2375.46    258.83 o 
   6  10   1      153.34      156.63     77.30 o 
   7  10   1       51.68        9.92     73.44 o 
   8  10   1     1269.32     1298.35    128.72 o 
   9  10   1     1490.86     1516.75    141.35 o 
  10  10   1      835.42      789.69    134.36 o 
  11  10   1       52.31       64.51     95.55 o 
  12  10   1      261.79      277.69    101.39 o 
  13  10   1      810.15      786.24    154.97 o 
  14  10   1      587.08      516.17    119.60 o 
  15  10   1       38.43       25.51    120.72 o 
 -15  11   1       83.81       16.73    102.31 o 
 -14  11   1       52.70       61.09    100.02 o 
 -13  11   1      804.36      838.26    165.06 o 
 -12  11   1     1385.59     1637.80    193.36 o 
 -11  11   1       32.47      112.43     89.63 o 
 -10  11   1       40.41        0.00     78.69 o 
  -9  11   1      376.44      434.68     94.60 o 
  -8  11   1     2850.03     2766.00    182.26 o 
  -7  11   1     1132.99     1051.46     85.48 o 
  -6  11   1      312.87      205.36     64.85 o 
  -5  11   1      536.15      624.87    103.05 o 
  -4  11   1     3842.30     3641.67    164.57 o 
  -3  11   1     4165.91     3982.08    253.45 o 
  -2  11   1      277.35      308.86     87.98 o 
  -1  11   1      959.84      990.38    116.00 o 
   0  11   1     1533.05     1556.03    178.36 o 
   1  11   1     2394.84     2460.57    131.23 o 
   2  11   1       72.08      118.71     86.00 o 
   3  11   1      175.99      184.87     96.40 o 
   4  11   1     3476.32     3356.61    188.83 o 
   5  11   1     1386.18     1604.59    150.82 o 
   6  11   1       52.26        0.00    125.43 o 
   7  11   1       45.61       56.34     75.25 o 
   8  11   1      226.87      164.30     84.97 o 
   9  11   1      824.57      777.50    120.69 o 
  10  11   1      115.48      120.02     90.84 o 
  11  11   1        6.42       83.97    101.84 o 
  12  11   1       52.53       36.14     88.99 o 
  13  11   1      157.74      132.59     99.24 o 
  14  11   1        4.43        0.00     87.53 o 
 -14  12   1      500.41      524.26    172.52 o 
 -13  12   1       15.51        0.00     87.13 o 
 -12  12   1      527.67      602.20    121.88 o 
 -11  12   1        0.52       15.60     84.65 o 
 -10  12   1      860.09      684.26    116.93 o 
  -9  12   1     1701.77     1628.30    141.88 o 
  -8  12   1     1787.18     1860.53    260.28 o 
  -7  12   1      273.12      123.02    118.15 o 
  -6  12   1       87.60       28.21    103.00 o 
  -5  12   1     2116.12     2116.21    191.05 o 
  -4  12   1       58.56       61.10     62.67 o 
  -3  12   1     3391.83     3436.91    272.31 o 
  -2  12   1        5.59        0.00     84.43 o 
  -1  12   1     2569.79     2812.33    142.69 o 
   0  12   1      317.06      394.19     81.63 o 
   1  12   1      154.19      201.57     98.43 o 
   2  12   1      933.62      975.29    132.90 o 
   3  12   1       43.00       46.26     95.55 o 
   4  12   1     2037.21     2246.06    174.21 o 
   5  12   1        5.97        0.00    105.07 o 
   6  12   1      618.94      643.45    159.39 o 
   7  12   1       58.53       50.13    121.81 o 
   8  12   1        9.36        0.00    118.53 o 
   9  12   1     1130.10     1012.48    176.08 o 
  10  12   1      447.43      398.74    117.53 o 
  11  12   1        2.99        0.00    102.47 o 
  12  12   1      114.64      107.02     99.53 o 
  13  12   1      198.26      189.23    102.05 o 
 -13  13   1       15.26        0.00    132.14 o 
 -12  13   1      980.95     1236.19    334.39 o 
 -11  13   1       93.16      135.75    136.68 o 
 -10  13   1     1317.51     1314.04    207.59 o 
  -9  13   1        1.19       47.54    124.58 o 
  -8  13   1     1251.30     1459.77    200.71 o 
  -7  13   1      382.96      460.89    148.94 o 
  -6  13   1      927.66     1143.83    197.75 o 
  -5  13   1      296.78      318.99    132.05 o 
  -4  13   1        2.72       19.32    105.98 o 
  -3  13   1     1925.93     2197.59    177.34 o 
  -2  13   1      149.61      152.97    104.84 o 
  -1  13   1     1255.59     1662.34    158.21 o 
   0  13   1      233.62      316.08    108.75 o 
   1  13   1      137.20      258.84    107.83 o 
   2  13   1     3706.92     3771.70    209.45 o 
   3  13   1       60.31       84.25    101.44 o 
   4  13   1      827.14     1128.01    149.93 o 
   5  13   1       79.36        0.00    112.36 o 
   6  13   1      398.46      424.95    153.62 o 
   7  13   1     1460.66     1476.38    202.45 o 
   8  13   1      120.00      122.62    134.61 o 
   9  13   1      295.36      252.40    152.12 o 
  10  13   1        0.26        0.00    124.50 o 
  11  13   1     1052.38      992.92    222.72 o 
  12  13   1      120.83      136.38    101.34 o 
 -11  14   1       14.85        0.00    130.46 o 
 -10  14   1       19.98        0.00    120.72 o 
  -9  14   1      377.11      383.84    154.03 o 
  -8  14   1      286.82      238.12    139.57 o 
  -7  14   1      525.44      453.90    153.92 o 
  -6  14   1        3.56       67.95    143.81 o 
  -5  14   1      867.34      893.75    175.70 o 
  -4  14   1       12.58       36.83    125.88 o 
  -3  14   1     1763.80     2478.83    302.15 o 
  -2  14   1        7.64       59.31    167.04 o 
  -1  14   1       59.30       55.10    166.27 o 
   0  14   1     1018.83     1357.86    250.32 o 
   1  14   1     1131.85     1691.14    244.83 o 
   2  14   1        5.24        0.00    108.16 o 
   3  14   1       22.09        0.00    107.05 o 
   4  14   1     1763.15     1892.86    222.35 o 
   5  14   1       16.92        0.00    125.45 o 
   6  14   1      416.85      491.92    161.48 o 
   7  14   1       98.87       86.23    132.65 o 
   8  14   1      413.54      450.27    163.67 o 
   9  14   1       30.42       37.09    131.45 o 
  10  14   1      331.87      583.22    228.56 o 
 -10  15   1      997.35      985.57    201.62 o 
  -9  15   1      242.65       87.64    135.85 o 
  -8  15   1       13.36        0.00    122.07 o 
  -7  15   1     1619.88     1604.25    214.16 o 
  -6  15   1      738.86      765.29    176.29 o 
  -5  15   1      593.89      601.88    164.05 o 
  -4  15   1      169.99      442.64    155.94 o 
  -3  15   1     2493.41     3316.10    449.69 o 
  -2  15   1      282.24      458.88    205.60 o 
  -1  15   1     1472.00     2305.76    304.91 o 
   0  15   1      105.19       64.02    188.53 o 
   1  15   1       10.75        0.00    184.78 o 
   2  15   1     3801.84     5073.67    340.25 o 
   3  15   1       82.24      132.77    124.40 o 
   4  15   1      302.05      435.24    164.26 o 
   5  15   1      194.74      499.27    164.16 o 
   6  15   1     1228.06     1294.36    252.30 o 
   7  15   1     1561.00     1521.85    218.71 o 
   8  15   1      250.37      223.47    151.46 o 
   9  15   1       44.29       40.37    140.21 o 
  -7  16   1        0.44        0.75    126.54 o 
  -6  16   1      111.04       77.88    141.84 o 
  -5  16   1      100.22      132.39    146.44 o 
  -4  16   1       48.73        0.00    261.37 o 
  -3  16   1      263.68      704.05    331.01 o 
  -2  16   1      147.42      128.95    202.36 o 
  -1  16   1       43.00        0.00    307.33 o 
   0  16   1        7.76        0.00    200.79 o 
   1  16   1        2.50        8.18    196.38 o 
   2  16   1      147.18      102.78    203.69 o 
   3  16   1        0.63      434.73    320.46 o 
   4  16   1       58.70       68.98    141.75 o 
   5  16   1        1.18        0.00    135.32 o 
   6  16   1      171.02      151.26    155.25 o 
  -3  17   1      799.85     1070.75    367.87 o 
  -2  17   1      474.68      785.55    354.68 o 
  -1  17   1      886.15     1109.85    265.70 o 
   0  17   1       56.99      242.23    229.37 o 
   1  17   1      129.71      456.70    236.20 o 
   2  17   1     1001.79     1578.02    419.14 o 
 -20   0   2       18.45       42.03    187.81 o 
 -19   0   2      465.92      462.40    204.93 o 
 -18   0   2      934.17     1157.57    240.45 o 
 -17   0   2     6302.12     5669.80    393.88 o 
 -16   0   2        5.25       61.73    139.22 o 
 -15   0   2      873.81      787.08    180.02 o 
 -14   0   2      591.62      651.65    168.17 o 
 -13   0   2    19154.00    18105.92    539.36 o 
 -12   0   2     7717.07     7674.05    352.42 o 
 -11   0   2     1352.66     1371.14    166.96 o 
 -10   0   2     4377.74     4235.20    234.56 o 
  -9   0   2    10237.05    10548.34    336.42 o 
  -8   0   2    73252.66    73018.17    823.85 o 
  -7   0   2     3176.09     3475.62    133.08 o 
  -6   0   2     3345.85     3691.95    150.29 o 
  -5   0   2     9098.71     8783.32    143.29 o 
  -4   0   2    72752.63    72267.22    765.65 o 
  -3   0   2    33978.17    33164.13    753.17 o 
  -2   0   2    15226.48    14486.32    289.57 o 
  -1   0   2     4281.30     3932.32    125.70 o 
   0   0   2     1118.35     1063.21     80.27 o 
   1   0   2   333753.94   280638.22  40063.49 o 
   2   0   2     3462.08     2999.86    233.60 o 
   3   0   2     2379.59     2046.70    148.00 o 
   4   0   2    12514.19    12159.98    925.39 o 
   5   0   2    11868.04    11262.39    882.67 o 
   6   0   2     5576.16     5398.85    418.53 o 
   7   0   2    22074.56    21604.34   1237.55 o 
   8   0   2     3670.67     3876.66    300.34 o 
   9   0   2      369.35      367.63     60.12 o 
  10   0   2     3292.20     2277.80   1074.11 o 
  11   0   2     1043.86     1193.14    116.83 o 
  12   0   2     2405.19     2584.02    164.01 o 
  13   0   2     1666.98     2275.46    277.37 o 
  14   0   2       21.54      106.38    160.23 o 
  15   0   2      160.07      292.90    190.45 o 
  16   0   2     1583.49     1895.25    295.72 o 
  17   0   2      135.60        0.00    186.51 o 
  18   0   2      409.43      616.08    256.15 o 
 -20   1   2       33.67        0.00    132.56 o 
 -19   1   2       55.29       63.74    125.72 o 
 -18   1   2      764.14      798.86    157.45 o 
 -17   1   2      499.44      386.81    129.08 o 
 -16   1   2      622.02      586.29    141.23 o 
 -15   1   2        2.98        0.00     85.76 o 
 -14   1   2     1748.66     1572.23    150.46 o 
 -13   1   2      729.37      754.17    113.79 o 
 -12   1   2     2100.21     1954.53    148.71 o 
 -11   1   2     1647.65     1672.80    163.08 o 
 -10   1   2      523.68      521.05     66.10 o 
  -9   1   2      625.18      529.76     61.41 o 
  -8   1   2      888.76      888.76     66.72 o 
  -7   1   2    17439.70    18148.91    443.27 o 
  -6   1   2     1067.68     1069.36     64.56 o 
  -5   1   2     3514.57     3550.03     68.54 o 
  -4   1   2      511.76      475.56     32.29 o 
  -3   1   2    21710.41    20829.96    356.31 o 
  -2   1   2     5947.49     5424.16    166.43 o 
  -1   1   2    31293.31    30352.84    370.23 o 
   0   1   2     1669.21     1436.68    101.53 o 
   1   1   2    63194.38    57650.30   2642.43 o 
   2   1   2     3216.77     3087.18     96.06 o 
   3   1   2     1272.06     1258.26     63.14 o 
   4   1   2      716.21      732.49     34.20 o 
   5   1   2      762.65      767.73     38.10 o 
   6   1   2     8293.75     7794.64    514.80 o 
   7   1   2        4.10        0.00     20.30 o 
   8   1   2     2542.14     2633.36    153.47 o 
   9   1   2     2640.29     2336.92    317.86 o 
  10   1   2     1624.39     1584.95    102.61 o 
  11   1   2      602.33      511.66     96.25 o 
  12   1   2      615.73      712.61     93.93 o 
  13   1   2      582.12      654.17     98.51 o 
  14   1   2       30.27        5.83    108.08 o 
  15   1   2       25.79       35.17    113.68 o 
  16   1   2       46.88       69.73    130.79 o 
  17   1   2      358.94      472.05    162.97 o 
  18   1   2       10.71        0.00    140.20 o 
 -20   2   2      247.98      228.87    142.71 o 
 -19   2   2       15.07       66.05    121.36 o 
 -18   2   2      273.76      203.71    128.58 o 
 -17   2   2      409.03      354.32    169.46 o 
 -16   2   2      749.16      553.73    124.16 o 
 -15   2   2        0.13        0.00     91.93 o 
 -14   2   2      354.03      233.12    125.45 o 
 -13   2   2     6342.05     6557.33    275.53 o 
 -12   2   2      579.94      622.46    154.38 o 
 -11   2   2     2361.65     2444.56    119.63 o 
 -10   2   2     5088.11     4908.63    144.54 o 
  -9   2   2      125.92       87.44     49.24 o 
  -8   2   2    10293.67     9730.02    418.27 o 
  -7   2   2     6451.18     6575.09    220.80 o 
  -6   2   2     1742.76     1638.70     75.81 o 
  -5   2   2    20497.17    19403.29    503.56 o 
  -4   2   2    19002.92    18517.30    556.84 o 
  -3   2   2     8921.38     6563.21   1753.49 o 
  -2   2   2     1254.70     1249.38     47.46 o 
  -1   2   2    44456.07    41064.93   2219.03 o 
   0   2   2     2476.29     2191.56    161.41 o 
   1   2   2     4570.38     4313.01    302.78 o 
   2   2   2      323.73      345.98     30.43 o 
   3   2   2     1412.98     1396.54     48.84 o 
   4   2   2    23790.17    24083.83    941.08 o 
   5   2   2     1334.47     1215.43    108.07 o 
   6   2   2    11816.18    11214.72    755.55 o 
   7   2   2      249.11      249.59     45.33 o 
   8   2   2     4056.09     3608.48    347.43 o 
   9   2   2     4800.60     4732.56    138.08 o 
  10   2   2     4746.34     4978.52    138.49 o 
  11   2   2      822.45      904.07     81.72 o 
  12   2   2      165.33      155.57     75.02 o 
  13   2   2     2691.27     3034.91    167.24 o 
  14   2   2       28.12       65.99     78.13 o 
  15   2   2     1393.11     1293.85    327.90 o 
  16   2   2       40.27       61.34    120.64 o 
  17   2   2       11.38       91.06    141.95 o 
  18   2   2       88.91       12.37    144.15 o 
 -20   3   2      151.21      138.65    139.77 o 
 -19   3   2      147.38       40.29    129.54 o 
 -18   3   2       14.68        0.00    114.56 o 
 -17   3   2       95.85      121.34    118.28 o 
 -16   3   2       59.31       98.70     99.96 o 
 -15   3   2     1744.37     1822.47    187.33 o 
 -14   3   2      711.68      698.01    118.39 o 
 -13   3   2       11.67        4.42     79.85 o 
 -12   3   2       63.97       87.63     64.28 o 
 -11   3   2     2624.75     2585.08    185.70 o 
 -10   3   2     4175.82     4086.34    139.83 o 
  -9   3   2      542.06      595.04     70.02 o 
  -8   3   2      140.19      136.16     47.15 o 
  -7   3   2      468.97      433.36     55.18 o 
  -6   3   2    11953.57    11641.02    174.22 o 
  -5   3   2     2828.69     2802.88     88.92 o 
  -4   3   2     1480.47     1460.03     53.66 o 
  -3   3   2     2567.36     2467.37     68.44 o 
  -2   3   2       80.45       69.64     19.50 o 
  -1   3   2    17466.13    17446.50    784.58 o 
   0   3   2     1271.68     1291.25     75.19 o 
   1   3   2       66.91       18.31     29.11 o 
   2   3   2     2736.21     2790.68     62.19 o 
   3   3   2     9323.40    10172.98    400.78 o 
   4   3   2      619.48      641.05     42.09 o 
   5   3   2      803.32      889.27     56.59 o 
   6   3   2     8362.10     8054.08    641.73 o 
   7   3   2       14.45       40.12     21.27 o 
   8   3   2     1065.03      956.95     73.38 o 
   9   3   2     1245.87     1279.56     71.69 o 
  10   3   2      123.72      116.05     56.70 o 
  11   3   2     1022.16     1044.61    116.46 o 
  12   3   2      197.94      233.22     68.54 o 
  13   3   2       49.77       26.63     70.64 o 
  14   3   2       24.75        3.97     80.94 o 
  15   3   2      465.87      533.17    110.86 o 
  16   3   2        3.09       67.57    125.28 o 
  17   3   2       28.61      119.33    141.90 o 
  18   3   2       11.10       70.92    198.32 o 
 -19   4   2       44.53       88.00    128.16 o 
 -18   4   2      480.79      533.45    112.28 o 
 -17   4   2        1.35       35.14    106.69 o 
 -16   4   2       65.97        4.32     89.10 o 
 -15   4   2      126.14       40.34     92.56 o 
 -14   4   2       37.52       48.98     87.17 o 
 -13   4   2      256.17      282.52     95.73 o 
 -12   4   2      522.69      618.61     83.59 o 
 -11   4   2      829.67      906.03    104.22 o 
 -10   4   2      951.13     1027.03     87.33 o 
  -9   4   2      826.64      849.03     80.18 o 
  -8   4   2     2251.04     2271.93    141.81 o 
  -7   4   2      475.39      570.94     60.74 o 
  -6   4   2     6136.33     6566.39    262.81 o 
  -5   4   2     2468.41     2601.69     88.18 o 
  -4   4   2       14.40       23.28     22.21 o 
  -3   4   2     5482.21     5358.49    434.80 o 
  -2   4   2      767.17      808.55     69.99 o 
  -1   4   2     4235.13     4432.92    220.63 o 
   0   4   2      783.60      751.52    106.07 o 
   1   4   2      874.24      924.58     63.00 o 
   2   4   2     3768.47     3810.76    107.55 o 
   3   4   2      765.65      780.58     43.65 o 
   4   4   2     4561.98     4812.97    118.97 o 
   5   4   2      811.95      926.55     54.12 o 
   6   4   2     3903.95     3692.20    348.56 o 
   7   4   2      399.56      346.26     57.07 o 
   8   4   2     1140.47     1148.34     68.31 o 
   9   4   2     1034.61     1150.03     88.97 o 
  10   4   2      887.93      928.60     92.56 o 
  11   4   2      957.85     1054.30     91.02 o 
  12   4   2       43.44        1.07     61.71 o 
  13   4   2      269.21      347.91     93.76 o 
  14   4   2       31.51       65.26     80.77 o 
  15   4   2      108.91      122.59    113.08 o 
  16   4   2       93.63       81.99    110.47 o 
  17   4   2        9.14       15.76    183.87 o 
 -19   5   2      515.35      505.87    121.55 o 
 -18   5   2      370.58      357.59    106.84 o 
 -17   5   2       28.43        2.69    111.64 o 
 -16   5   2      640.04      653.50    136.41 o 
 -15   5   2     1623.43     1443.21    156.01 o 
 -14   5   2     2429.22     2780.45    191.08 o 
 -13   5   2       32.01       28.21     73.38 o 
 -12   5   2      397.89      454.65     84.09 o 
 -11   5   2     3619.25     3697.99    208.40 o 
 -10   5   2     6982.82     6716.68    316.13 o 
  -9   5   2     1714.72     1709.35    108.02 o 
  -8   5   2       24.98        0.00     46.71 o 
  -7   5   2     3100.24     3111.24    139.34 o 
  -6   5   2     9722.22     9569.42    513.44 o 
  -5   5   2     4991.09     4284.28    384.98 o 
  -4   5   2     1675.54     1758.34     97.41 o 
  -3   5   2      101.75      109.69     29.77 o 
  -2   5   2     7105.28     7265.05    314.81 o 
  -1   5   2     2548.48     2459.29     54.17 o 
   0   5   2      587.28      649.17     60.61 o 
   1   5   2      336.29      367.46     55.36 o 
   2   5   2     1786.68     1963.83     93.80 o 
   3   5   2     3877.76     4143.97     86.37 o 
   4   5   2      100.70       92.05     32.78 o 
   5   5   2       95.82       98.14     35.87 o 
   6   5   2     1588.71     1568.38    140.14 o 
   7   5   2      371.91      352.52     48.60 o 
   8   5   2       77.03       74.63     45.41 o 
   9   5   2        0.08        0.00     50.15 o 
  10   5   2        3.33        0.00     50.50 o 
  11   5   2       42.10        0.00     57.76 o 
  12   5   2      195.87      221.21     85.71 o 
  13   5   2       26.58        0.00     73.03 o 
  14   5   2       60.44       93.29    164.83 o 
  15   5   2       17.30       53.35    104.98 o 
  16   5   2       37.49       31.45    115.76 o 
  17   5   2      103.96        0.00    110.61 o 
 -19   6   2      117.84       38.14     91.31 o 
 -18   6   2      567.98      431.34    113.43 o 
 -17   6   2      571.23      493.18    142.91 o 
 -16   6   2      206.21      248.99    119.35 o 
 -15   6   2      721.31      650.54    126.34 o 
 -14   6   2      604.43      546.38    121.65 o 
 -13   6   2     2405.29     2434.12    148.69 o 
 -12   6   2     1180.77     1330.26    200.79 o 
 -11   6   2      264.80      178.70     73.14 o 
 -10   6   2      654.31      643.82     83.61 o 
  -9   6   2     9596.50     9493.59    331.28 o 
  -8   6   2     6616.02     6349.96    392.90 o 
  -7   6   2      142.57      124.50     52.24 o 
  -6   6   2       49.56       19.21     37.96 o 
  -5   6   2     3454.39     3495.18    288.59 o 
  -4   6   2    16450.27    15884.81   1310.34 o 
  -3   6   2      813.87      763.67     99.74 o 
  -2   6   2        7.83       10.97     25.11 o 
  -1   6   2     2844.07     2959.12    134.39 o 
   0   6   2     6126.81     6616.87    288.59 o 
   1   6   2     2339.79     2487.18    131.68 o 
   2   6   2      260.23      285.70     91.19 o 
   3   6   2      827.17      765.73    137.66 o 
   4   6   2      337.01      275.68     39.26 o 
   5   6   2       57.34       44.80     35.34 o 
   6   6   2       87.38      101.10     41.58 o 
   7   6   2      549.78      470.23     54.03 o 
   8   6   2     1432.96     1403.73    129.78 o 
   9   6   2      284.03      292.31     78.18 o 
  10   6   2       11.81       24.79     70.85 o 
  11   6   2        5.31       22.88     73.13 o 
  12   6   2     1050.01     1118.21    136.57 o 
  13   6   2        2.97        0.00     77.92 o 
  14   6   2      399.05      552.16    145.81 o 
  15   6   2        4.66        0.00    101.84 o 
  16   6   2      111.97       38.83    114.83 o 
  17   6   2       86.46      101.76    120.47 o 
 -18   7   2       81.02       92.93     93.50 o 
 -17   7   2      143.38       80.08     95.51 o 
 -16   7   2     1017.71      873.60    142.72 o 
 -15   7   2      496.69      452.86    116.52 o 
 -14   7   2       39.53        7.96     83.92 o 
 -13   7   2      321.74      418.94     99.06 o 
 -12   7   2      915.31      905.47    105.54 o 
 -11   7   2       76.10       71.55     69.55 o 
 -10   7   2      150.46       89.11     66.86 o 
  -9   7   2     6683.96     6862.65    373.43 o 
  -8   7   2      329.25      352.71     67.42 o 
  -7   7   2     1104.45     1093.00     84.36 o 
  -6   7   2     2805.81     2602.79    129.57 o 
  -5   7   2     3646.24     3791.73    246.17 o 
  -4   7   2    11689.03    10576.82    525.55 o 
  -3   7   2       27.31       19.12     30.28 o 
  -2   7   2        9.15        0.00     27.89 o 
  -1   7   2        1.21        9.10     50.96 o 
   0   7   2    24777.99    26400.44    560.12 o 
   1   7   2     7483.28     7890.64    233.04 o 
   2   7   2      746.78      664.86    218.40 o 
   3   7   2     1802.10     1907.65    150.14 o 
   4   7   2     8958.82     8702.99    721.79 o 
   5   7   2    12935.37    12077.93    991.40 o 
   6   7   2      629.44      605.65     72.60 o 
   7   7   2      314.94      169.78     63.05 o 
   8   7   2      224.26      198.49     72.42 o 
   9   7   2     8054.94     7788.90   1543.36 o 
  10   7   2     2596.84     2326.18    396.60 o 
  11   7   2       23.12        0.00     70.53 o 
  12   7   2       39.69        0.00     74.63 o 
  13   7   2      308.41      206.41     95.77 o 
  14   7   2     1523.30     1366.48    227.37 o 
  15   7   2       17.51        0.00    107.83 o 
  16   7   2        3.45        0.00    110.41 o 
 -18   8   2      173.02      111.98    103.65 o 
 -17   8   2       56.51        0.00     87.30 o 
 -16   8   2     2048.53     2125.03    540.29 o 
 -15   8   2      239.65      157.74    111.85 o 
 -14   8   2      258.76      273.18     97.56 o 
 -13   8   2      839.47      968.95    114.84 o 
 -12   8   2     1951.17     2156.11    257.20 o 
 -11   8   2     1040.38     1100.69    107.71 o 
 -10   8   2     1878.64     2023.92    236.03 o 
  -9   8   2      899.56      927.32     94.17 o 
  -8   8   2      498.88      525.74     91.61 o 
  -7   8   2     3726.44     3633.52    139.29 o 
  -6   8   2       26.12       13.21     28.79 o 
  -5   8   2     6685.27     5941.69    266.84 o 
  -4   8   2      220.11      190.43     43.92 o 
  -3   8   2        1.66        0.00     32.79 o 
  -2   8   2     2451.35     2553.73    142.85 o 
  -1   8   2     5827.46     5776.15    203.09 o 
   0   8   2     5238.67     5669.81    247.88 o 
   1   8   2     2536.75     2535.18    161.30 o 
   2   8   2      662.42      717.70    111.03 o 
   3   8   2       74.60      113.78     81.38 o 
   4   8   2     6463.78     5811.54   1284.81 o 
   5   8   2        3.04        0.00     63.10 o 
   6   8   2     3494.27     3433.65    613.13 o 
   7   8   2      368.58      159.73     63.52 o 
   8   8   2      299.55      255.75    115.70 o 
   9   8   2      974.76      836.84    204.68 o 
  10   8   2     1321.89     1125.47    308.96 o 
  11   8   2       83.24       72.01     83.81 o 
  12   8   2      175.37      166.62     93.58 o 
  13   8   2      297.22      353.06    109.10 o 
  14   8   2       10.05       42.77     96.07 o 
  15   8   2      851.01      901.30    165.83 o 
  16   8   2        4.76       67.69    112.74 o 
 -17   9   2       29.12       62.13     89.20 o 
 -16   9   2      736.68      742.18    120.43 o 
 -15   9   2       59.48        0.00     82.51 o 
 -14   9   2      858.71      924.35    254.10 o 
 -13   9   2     1793.77     1874.77    299.36 o 
 -12   9   2      623.92      674.63    102.04 o 
 -11   9   2     1506.62     1525.67    122.36 o 
 -10   9   2      164.58      151.11     71.38 o 
  -9   9   2     2728.25     2681.67    176.01 o 
  -8   9   2      722.48      637.32     83.92 o 
  -7   9   2     4077.78     3974.84    149.28 o 
  -6   9   2      754.63      652.75     72.59 o 
  -5   9   2     3916.20     3808.74    128.33 o 
  -4   9   2     7699.99     7273.73    204.76 o 
  -3   9   2     2954.75     2964.32    153.82 o 
  -2   9   2     2384.63     2194.81    245.39 o 
  -1   9   2       82.33      109.81     66.94 o 
   0   9   2     6883.20     6493.64    466.45 o 
   1   9   2        4.55        7.48     69.02 o 
   2   9   2     1507.84     1799.42    314.21 o 
   3   9   2      419.69      415.89    107.20 o 
   4   9   2     2808.32     2721.02    517.72 o 
   5   9   2     3926.65     3838.41    924.84 o 
   6   9   2      239.58      226.52     84.19 o 
   7   9   2      169.58      111.73     74.59 o 
   8   9   2      247.55      221.87     79.60 o 
   9   9   2     1144.88     1074.67    132.34 o 
  10   9   2      160.11       76.09     84.58 o 
  11   9   2       15.40        0.00     79.58 o 
  12   9   2      698.47      744.08    123.97 o 
  13   9   2      238.10      228.62    121.72 o 
  14   9   2      199.88      269.49    114.83 o 
  15   9   2        7.73        0.00    111.56 o 
 -16  10   2      538.34      599.69    159.93 o 
 -15  10   2       39.82       67.58     77.75 o 
 -14  10   2     2205.85     2609.60    285.70 o 
 -13  10   2      452.93      455.36    103.81 o 
 -12  10   2      189.15      154.34     87.70 o 
 -11  10   2     2609.15     2765.80    157.49 o 
 -10  10   2     2595.68     2577.29    144.16 o 
  -9  10   2      229.16      271.81     79.88 o 
  -8  10   2     3656.95     3415.63    147.23 o 
  -7  10   2     4448.39     4173.70    205.28 o 
  -6  10   2      289.63      241.13     95.40 o 
  -5  10   2     7871.31     7595.06    247.03 o 
  -4  10   2      714.91      653.03    210.23 o 
  -3  10   2      260.23      275.37     73.10 o 
  -2  10   2    11256.95     9983.67   1421.06 o 
  -1  10   2     3692.33     3400.65    332.23 o 
   0  10   2     2274.84     2148.75    363.10 o 
   1  10   2     8194.54     7699.53    795.94 o 
   2  10   2     6120.08     5707.79    356.79 o 
   3  10   2     2612.67     2331.67    231.52 o 
   4  10   2     2896.11     3069.95    447.30 o 
   5  10   2      437.72      327.17    130.06 o 
   6  10   2       75.16       45.69     80.45 o 
   7  10   2     4624.16     2893.92    312.04 o 
   8  10   2      466.46      363.92     96.06 o 
   9  10   2      633.61      465.11    103.13 o 
  10  10   2      760.00      807.06    122.85 o 
  11  10   2       41.98       42.44     89.93 o 
  12  10   2      512.79      422.01    115.62 o 
  13  10   2      547.29      519.34    120.29 o 
  14  10   2        0.69        6.83    102.84 o 
 -15  11   2      784.21     1029.38    174.80 o 
 -14  11   2       25.34      154.54     97.23 o 
 -13  11   2      326.19      423.05    104.61 o 
 -12  11   2      151.84      101.71     89.42 o 
 -11  11   2     1742.75     2169.34    316.13 o 
 -10  11   2      471.46      399.06    187.20 o 
  -9  11   2      746.53      774.17    137.25 o 
  -8  11   2        2.73       43.89     92.08 o 
  -7  11   2      492.32      518.71    116.75 o 
  -6  11   2     2622.46     2455.83    179.23 o 
  -5  11   2      415.62      400.46    100.96 o 
  -4  11   2        5.57        0.00    113.68 o 
  -3  11   2        2.63        0.00    115.54 o 
  -2  11   2       19.44        5.14     71.38 o 
  -1  11   2     3495.53     3272.23    577.76 o 
   0  11   2       79.81       43.93     81.93 o 
   1  11   2      257.85      118.40     90.55 o 
   2  11   2       92.19      135.33     88.00 o 
   3  11   2      696.67      623.69    113.45 o 
   4  11   2      127.77      171.86    110.76 o 
   5  11   2      184.71       71.56    105.40 o 
   6  11   2       12.77        0.00     94.94 o 
   7  11   2        0.23        0.00    102.85 o 
   8  11   2      380.86      274.97    131.36 o 
   9  11   2      169.07      222.85     96.07 o 
  10  11   2        0.92       23.97     78.09 o 
  11  11   2       54.45       16.83     86.15 o 
  12  11   2       17.62        3.84     91.86 o 
  13  11   2       61.15       50.42     98.97 o 
 -14  12   2      214.66      399.75    255.47 o 
 -13  12   2      259.51      381.43    152.35 o 
 -12  12   2        0.19      114.26    273.18 o 
 -11  12   2      880.10     1010.39    321.91 o 
 -10  12   2      214.91       74.39    117.95 o 
  -9  12   2       50.64        0.00     99.97 o 
  -8  12   2      645.72      752.71    137.58 o 
  -7  12   2     2997.07     3061.66    203.33 o 
  -6  12   2      728.71      863.30    128.10 o 
  -5  12   2      631.16      480.63    113.36 o 
  -4  12   2     1049.68      759.69    377.80 o 
  -3  12   2       88.13        0.00    225.25 o 
  -2  12   2     5839.96     4650.15   1519.75 o 
  -1  12   2       25.43        0.00     77.53 o 
   0  12   2       17.61        0.00     80.21 o 
   1  12   2      370.36      320.49    130.05 o 
   2  12   2     1829.28     1955.19    305.29 o 
   3  12   2     3280.21     3271.03    307.09 o 
   4  12   2      565.03      477.95    132.58 o 
   5  12   2      948.56     1080.34    446.76 o 
   6  12   2        0.47        0.00    111.64 o 
   7  12   2     3299.99     2763.54    228.36 o 
   8  12   2      178.17      161.37    112.66 o 
   9  12   2       86.96      101.91    118.70 o 
  10  12   2      346.56      325.12    138.75 o 
  11  12   2      748.48      522.21    117.29 o 
  12  12   2      507.96      461.33    116.66 o 
 -13  13   2       62.81       55.97    138.03 o 
 -12  13   2       73.96       34.15    129.80 o 
 -11  13   2       37.50        0.00    104.44 o 
 -10  13   2      128.16      156.30    253.50 o 
  -9  13   2      173.41      218.04    246.93 o 
  -8  13   2      386.04      422.98    253.53 o 
  -7  13   2      377.38      505.72    128.41 o 
  -6  13   2      285.08      205.30    110.68 o 
  -5  13   2       88.23       62.75     98.47 o 
  -4  13   2      100.69      190.68    106.39 o 
  -3  13   2     2505.14     1841.61    514.83 o 
  -2  13   2       10.19        0.00    129.03 o 
  -1  13   2      375.66      103.61    289.00 o 
   0  13   2      229.70      156.37    161.60 o 
   1  13   2      661.25      721.11    160.68 o 
   2  13   2      854.88      752.51    179.40 o 
   3  13   2      646.58      495.55    125.26 o 
   4  13   2      552.17      615.94    204.94 o 
   5  13   2      276.35      299.49    157.63 o 
   6  13   2      683.30      673.98    211.52 o 
   7  13   2       81.33       91.22    114.98 o 
   8  13   2      573.07      374.27    140.46 o 
   9  13   2       76.05       47.37    118.34 o 
  10  13   2      182.41      216.98    129.36 o 
  11  13   2      156.65       69.95    118.35 o 
 -11  14   2      299.68      219.77    144.11 o 
 -10  14   2      149.40      137.76    136.23 o 
  -9  14   2      418.14      461.51    150.94 o 
  -8  14   2      859.64      644.48    231.90 o 
  -7  14   2     1445.19     1339.20    314.10 o 
  -6  14   2      149.52       28.90    221.97 o 
  -5  14   2      666.34      733.09    270.64 o 
  -4  14   2      436.61      476.85    256.16 o 
  -3  14   2     1258.69     1017.52    316.05 o 
  -2  14   2     1056.11      862.92    345.59 o 
  -1  14   2        3.14        0.00    158.34 o 
   0  14   2      304.45      247.10    236.44 o 
   1  14   2      304.75      337.48    227.59 o 
   2  14   2      750.31      583.12    137.27 o 
   3  14   2       26.12       51.34    115.57 o 
   4  14   2      116.06      147.11    158.93 o 
   5  14   2       71.03        0.00    127.40 o 
   6  14   2       31.71        2.63    154.98 o 
   7  14   2      258.56      183.82    124.90 o 
   8  14   2       11.73        0.00     97.30 o 
   9  14   2        4.21        0.00    108.23 o 
  -9  15   2       24.31        0.00    119.93 o 
  -8  15   2       19.27        0.00    111.67 o 
  -7  15   2       12.73        0.00    107.99 o 
  -6  15   2       27.78        0.00    114.94 o 
  -5  15   2       30.44       51.64    126.29 o 
  -4  15   2        1.03       32.83    250.85 o 
  -3  15   2       29.46       74.86    248.23 o 
  -2  15   2       72.82        0.00    176.92 o 
  -1  15   2      110.06        0.00    179.67 o 
   0  15   2       11.13        0.00    181.09 o 
   1  15   2       11.96        0.00    176.33 o 
   2  15   2       12.84        1.50    124.35 o 
   3  15   2       53.92      115.13    133.21 o 
   4  15   2        7.25       17.07    151.04 o 
   5  15   2        8.45        0.00    144.47 o 
   6  15   2        3.68        0.00    145.78 o 
   7  15   2        1.35       12.18    111.15 o 
  -7  16   2      205.20      198.15    145.01 o 
  -6  16   2       26.03        0.00    126.44 o 
  -5  16   2        0.14        0.00    221.96 o 
  -4  16   2       54.82        0.00    249.55 o 
  -3  16   2      755.31      955.13    342.90 o 
  -2  16   2      348.99      412.46    308.69 o 
  -1  16   2      162.32      451.83    306.04 o 
   0  16   2       54.66        0.00    278.44 o 
   1  16   2      202.20      296.85    292.91 o 
   2  16   2      445.63      440.06    295.56 o 
   4  16   2        5.35        0.00    165.49 o 
   5  16   2       64.79        0.00    166.80 o 
 -20   1   3       18.71       39.00    119.71 o 
 -19   1   3      307.20      337.10    139.77 o 
 -18   1   3       32.03        8.35     99.72 o 
 -17   1   3      418.87      415.55    125.80 o 
 -16   1   3       27.70        0.00     85.42 o 
 -15   1   3      191.19      264.47    104.11 o 
 -14   1   3      580.11      467.81    104.43 o 
 -13   1   3      974.32      888.04    112.33 o 
 -12   1   3        3.98       22.39     71.97 o 
 -11   1   3      382.75      465.10     88.71 o 
 -10   1   3     6871.96     6313.27    159.26 o 
  -9   1   3      268.29      253.69     56.61 o 
  -8   1   3     2342.75     2427.83     96.18 o 
  -7   1   3     2466.59     2468.98     76.08 o 
  -6   1   3     6564.62     6382.65    104.46 o 
  -5   1   3     9034.96     8619.92    115.12 o 
  -4   1   3      337.22      289.58     33.32 o 
  -3   1   3     4691.10     4522.35     81.78 o 
  -2   1   3     5989.23     4651.36    734.17 o 
  -1   1   3     7319.09     6726.52    142.75 o 
   0   1   3     6021.83     5464.12    132.75 o 
   1   1   3       89.49       68.86     31.30 o 
   2   1   3     3113.99     2681.34    130.69 o 
   3   1   3     4475.43     3744.32     99.91 o 
   4   1   3     5530.92     4886.87    171.56 o 
   5   1   3      889.68      913.26     51.56 o 
   6   1   3     1144.37     1075.37     51.50 o 
   7   1   3     3339.37     3053.64    132.27 o 
   8   1   3      573.15      544.51     46.43 o 
   9   1   3     1485.78     1466.48     65.73 o 
  10   1   3       50.89       93.03     40.35 o 
  11   1   3     1088.28     1194.20     91.08 o 
  12   1   3      279.09      246.64     80.62 o 
  13   1   3        0.35       53.83    113.76 o 
  14   1   3      253.46      264.44    133.74 o 
  15   1   3       28.95       26.38    127.27 o 
  16   1   3       57.53        0.00    138.29 o 
  17   1   3       12.10        3.29    136.79 o 
 -20   2   3      338.04      206.74    136.47 o 
 -19   2   3       81.49       42.94    115.69 o 
 -18   2   3      781.38      755.15    147.40 o 
 -17   2   3      667.81      654.61    142.13 o 
 -16   2   3     1951.55     1481.04    285.93 o 
 -15   2   3      856.39      678.49    124.96 o 
 -14   2   3       13.81        0.00     76.66 o 
 -13   2   3      578.49      601.38    104.05 o 
 -12   2   3     1237.59      985.93    168.90 o 
 -11   2   3     6606.23     6431.73    236.62 o 
 -10   2   3       20.74       47.79     55.54 o 
  -9   2   3     4719.16     4568.59    137.98 o 
  -8   2   3      576.11      539.51     76.37 o 
  -7   2   3    13194.68    12947.60    210.88 o 
  -6   2   3     4337.47     4414.54    176.62 o 
  -5   2   3     1039.86     1070.41     54.61 o 
  -4   2   3     5581.56     5262.92    128.50 o 
  -3   2   3     3862.82     3704.02    165.51 o 
  -2   2   3     9784.92     9165.20    126.07 o 
  -1   2   3     2023.53     1896.15     64.59 o 
   0   2   3      177.63      176.33     35.92 o 
   1   2   3       17.26        0.00     30.18 o 
   2   2   3     5247.34     4545.05    172.67 o 
   3   2   3      119.10       97.18     41.51 o 
   4   2   3     3689.97     3535.73    146.19 o 
   5   2   3      351.94      347.32     42.13 o 
   6   2   3      726.35      726.80     54.48 o 
   7   2   3      560.89      501.78     60.74 o 
   8   2   3     3058.45     3108.43    113.31 o 
   9   2   3      585.94      568.49     53.57 o 
  10   2   3      433.87      410.99     59.88 o 
  11   2   3      252.14      283.20     68.34 o 
  12   2   3      548.50      598.53     98.54 o 
  13   2   3     1099.45     1008.23    117.30 o 
  14   2   3       12.49        0.00    114.22 o 
  15   2   3       56.70      142.37    131.09 o 
  16   2   3       16.32        0.00    210.14 o 
  17   2   3      263.99        0.00    202.28 o 
 -19   3   3      279.61      200.97    129.87 o 
 -18   3   3      175.67      183.46    112.01 o 
 -17   3   3     4037.01     3243.01    684.24 o 
 -16   3   3      807.67      730.61    130.91 o 
 -15   3   3      359.26      334.61    108.43 o 
 -14   3   3     1354.89     1163.96    133.05 o 
 -13   3   3     4593.49     3932.17    254.14 o 
 -12   3   3    13189.74    12396.14    250.17 o 
 -11   3   3       19.62       18.59     58.15 o 
 -10   3   3       73.75       46.58     56.34 o 
  -9   3   3       52.15       23.65     52.59 o 
  -8   3   3    17808.81    17474.24    242.47 o 
  -7   3   3     1811.22     1733.99     89.87 o 
  -6   3   3     2473.61     2518.14     82.26 o 
  -5   3   3     2810.99     2757.92     78.69 o 
  -4   3   3     4562.78     4565.15     89.48 o 
  -3   3   3    15552.18    15399.22    168.34 o 
  -2   3   3     1796.37     1691.16     63.27 o 
  -1   3   3     2964.47     2784.65    130.33 o 
   0   3   3     2364.99     2293.05     88.26 o 
   1   3   3     4986.48     4713.45    275.44 o 
   2   3   3      770.96      789.04     65.88 o 
   3   3   3     9050.48     8343.20    368.33 o 
   4   3   3      581.42      578.99     48.01 o 
   5   3   3     2549.99     2726.02     82.50 o 
   6   3   3     1777.00     1783.36     76.03 o 
   7   3   3     1203.83     1284.46     71.44 o 
   8   3   3     1384.92     1410.78     77.13 o 
   9   3   3     1626.70     1659.26     83.98 o 
  10   3   3      207.94      246.75     65.78 o 
  11   3   3        4.88       52.12     57.76 o 
  12   3   3      881.30      799.36     91.69 o 
  13   3   3       17.52        0.00     89.93 o 
  14   3   3     1103.69     1032.84    198.42 o 
  15   3   3       44.07       84.06    186.50 o 
  16   3   3        5.01        0.00    179.93 o 
 -19   4   3      196.96       53.85    110.07 o 
 -18   4   3      185.19      190.41    115.17 o 
 -17   4   3      209.58      119.24    108.42 o 
 -16   4   3       14.84        9.33     91.40 o 
 -15   4   3       17.59        0.00     82.59 o 
 -14   4   3      228.29      169.09     96.05 o 
 -13   4   3     1983.85     1958.30    164.93 o 
 -12   4   3     3947.78     3868.36    157.70 o 
 -11   4   3      216.75      209.40     70.82 o 
 -10   4   3     4506.62     4212.63    148.58 o 
  -9   4   3     1126.53     1185.38     92.31 o 
  -8   4   3     9992.43     9833.48    276.86 o 
  -7   4   3      669.62      640.68     66.39 o 
  -6   4   3     2689.34     2485.94     80.43 o 
  -5   4   3      135.58      128.57     30.40 o 
  -4   4   3    29311.57    30644.29    355.31 o 
  -3   4   3     5900.25     5885.28    112.89 o 
  -2   4   3      294.71      295.28     32.67 o 
  -1   4   3      464.84      451.21     73.40 o 
   0   4   3     5270.72     5239.54    248.23 o 
   1   4   3    12688.71    12707.27    619.80 o 
   2   4   3      897.61      997.41     74.84 o 
   3   4   3      708.75      732.20     70.08 o 
   4   4   3       15.86       40.93     35.18 o 
   5   4   3    17878.81    18742.84    323.51 o 
   6   4   3     1687.31     1733.30     78.66 o 
   7   4   3       28.80       33.73     42.94 o 
   8   4   3        2.19        0.00     42.11 o 
   9   4   3     2841.24     2677.95    188.97 o 
  10   4   3     1629.08     1736.67    123.55 o 
  11   4   3      224.95      281.40     82.81 o 
  12   4   3        0.88        0.00     72.95 o 
  13   4   3      390.71      417.00    121.78 o 
  14   4   3      835.84     1000.98    155.92 o 
  15   4   3       11.69       25.74    107.91 o 
  16   4   3       25.52        0.00    172.05 o 
 -19   5   3        1.25        0.00    113.80 o 
 -18   5   3      383.27      458.44    140.03 o 
 -17   5   3      734.70      567.56    178.68 o 
 -16   5   3      205.02      183.03    112.37 o 
 -15   5   3     1333.45     1494.03    387.70 o 
 -14   5   3     2216.22     2405.60    182.17 o 
 -13   5   3      262.95      252.69     75.72 o 
 -12   5   3     4225.99     3809.53    295.23 o 
 -11   5   3     3941.52     4030.47    293.40 o 
 -10   5   3      790.52      828.57     90.07 o 
  -9   5   3    16251.84    15596.55    255.31 o 
  -8   5   3     4933.23     4767.77    145.69 o 
  -7   5   3     1172.45     1156.94     77.98 o 
  -6   5   3     6015.80     4409.52   1390.24 o 
  -5   5   3    19066.49    19651.87    498.55 o 
  -4   5   3     2189.42     2199.18    132.00 o 
  -3   5   3    17096.86    16601.85   1063.54 o 
  -2   5   3     3340.88     3361.53    207.99 o 
  -1   5   3     4822.14     4888.59    375.67 o 
   0   5   3    36380.36    36852.71   1499.00 o 
   1   5   3     8651.04     8741.73    174.74 o 
   2   5   3    12170.96    12409.26    258.19 o 
   3   5   3     1601.79     1677.84     97.50 o 
   4   5   3     5879.80     5973.22    158.94 o 
   5   5   3     4521.24     4640.74    130.42 o 
   6   5   3    11438.93    11416.27    373.05 o 
   7   5   3      390.00      488.58     70.35 o 
   8   5   3       23.30        0.00     53.40 o 
   9   5   3     4340.58     4651.51    177.03 o 
  10   5   3      891.00      885.55    109.54 o 
  11   5   3     2686.41     2981.98    296.46 o 
  12   5   3     1015.36     1090.80    123.00 o 
  13   5   3      886.43      899.69    121.35 o 
  14   5   3        2.62       34.29    105.07 o 
  15   5   3      259.36      250.92    128.85 o 
  16   5   3        0.09        3.72    117.06 o 
 -18   6   3      547.58      303.32    124.65 o 
 -17   6   3      113.30      148.56    124.19 o 
 -16   6   3        5.65        0.00    101.70 o 
 -15   6   3      668.47      661.13    131.45 o 
 -14   6   3      769.86      694.26    122.37 o 
 -13   6   3     1022.63     1262.42    116.75 o 
 -12   6   3       18.39       43.59     69.64 o 
 -11   6   3      282.27      258.60     75.77 o 
 -10   6   3     7179.49     7391.57    531.52 o 
  -9   6   3      447.14      530.17     79.36 o 
  -8   6   3     1840.91     1722.88    106.63 o 
  -7   6   3      786.52      788.21     63.25 o 
  -6   6   3     1908.54     1949.24     96.06 o 
  -5   6   3     6321.65     6866.67    260.00 o 
  -4   6   3      497.68      673.32     62.56 o 
  -3   6   3     3222.89     3499.77    202.63 o 
  -2   6   3       72.36       39.94     43.81 o 
  -1   6   3      666.97      554.98     68.66 o 
   0   6   3     3117.17     3306.00    124.37 o 
   1   6   3     1481.91     1543.28     99.65 o 
   2   6   3      816.63      889.15    145.15 o 
   3   6   3       10.84       19.23     58.24 o 
   4   6   3     1899.15     1961.69    113.73 o 
   5   6   3      156.78      235.28     70.26 o 
   6   6   3      464.45      507.02     72.93 o 
   7   6   3     1339.08     1365.28     96.34 o 
   8   6   3       13.92        0.00     56.58 o 
   9   6   3      117.20      134.48     74.90 o 
  10   6   3       12.92        0.00     73.13 o 
  11   6   3      555.13      504.30    101.27 o 
  12   6   3       34.58        0.00     80.68 o 
  13   6   3        0.67        0.00     82.48 o 
  14   6   3        6.64       20.01    107.84 o 
  15   6   3       16.13       91.48    118.02 o 
 -18   7   3      274.66      163.46    122.14 o 
 -17   7   3      103.97       88.03    114.04 o 
 -16   7   3        0.91       48.33    103.37 o 
 -15   7   3      118.04      139.40    110.42 o 
 -14   7   3     1783.49     1771.55    218.33 o 
 -13   7   3       28.36       41.11     76.77 o 
 -12   7   3     1182.64     1268.34    117.08 o 
 -11   7   3      789.90      806.18    100.10 o 
 -10   7   3       11.75       15.55     63.67 o 
  -9   7   3     1847.25     1944.91    121.35 o 
  -8   7   3     3980.53     3852.08    142.35 o 
  -7   7   3      382.44      371.34    110.29 o 
  -6   7   3     1524.24     1602.89     81.93 o 
  -5   7   3     6068.52     6225.69    288.80 o 
  -4   7   3     1009.73      928.04    205.67 o 
  -3   7   3     7566.84     7156.37    697.60 o 
  -2   7   3     2027.34     2166.84    189.62 o 
  -1   7   3      155.36      178.67     59.92 o 
   0   7   3     5895.21     5788.74    280.32 o 
   1   7   3     1659.63     1789.52    112.82 o 
   2   7   3      553.44      530.33     83.30 o 
   3   7   3     3756.57     3933.34    151.44 o 
   4   7   3     4051.42     4038.81    157.22 o 
   5   7   3      157.63      151.26     72.48 o 
   6   7   3     1965.37     1833.88    296.52 o 
   7   7   3       23.11        0.00     59.69 o 
   8   7   3       44.87       21.77     72.01 o 
   9   7   3     2149.50     1927.60    381.31 o 
  10   7   3       53.83       12.92     76.30 o 
  11   7   3       32.59       16.21     86.97 o 
  12   7   3       55.06       51.29     86.21 o 
  13   7   3        7.99       37.52     90.13 o 
  14   7   3      411.31      454.03    140.44 o 
  15   7   3      275.48      217.99    138.46 o 
 -17   8   3        0.03       48.18    114.04 o 
 -16   8   3        0.53        0.00    104.89 o 
 -15   8   3     1043.09      981.20    143.87 o 
 -14   8   3     2225.40     2463.68    368.50 o 
 -13   8   3       19.78       51.43     83.71 o 
 -12   8   3       24.60        4.90     73.02 o 
 -11   8   3     1306.17     1227.58    126.38 o 
 -10   8   3     5096.51     5227.76    181.21 o 
  -9   8   3      806.66      823.97     92.61 o 
  -8   8   3      177.33      158.18     58.34 o 
  -7   8   3      238.38      174.64     60.51 o 
  -6   8   3     2708.05     2789.09    171.78 o 
  -5   8   3     4445.41     4374.35    272.90 o 
  -4   8   3        3.70       30.93     49.14 o 
  -3   8   3       40.66       14.36     52.04 o 
  -2   8   3      522.46      554.37     80.55 o 
  -1   8   3     3886.56     4016.69    155.33 o 
   0   8   3      340.32      419.98     80.93 o 
   1   8   3      157.60      115.56     71.16 o 
   2   8   3     1866.26     1966.75    126.69 o 
   3   8   3        0.54        0.00     66.24 o 
   4   8   3      498.76      459.62     92.66 o 
   5   8   3      554.67      521.35     96.38 o 
   6   8   3      118.88      139.95     81.86 o 
   7   8   3     1055.83     1142.50    180.77 o 
   8   8   3       41.27       68.43     69.40 o 
   9   8   3       32.44        4.77     69.97 o 
  10   8   3       47.00       12.79     73.35 o 
  11   8   3      498.56      401.41    104.48 o 
  12   8   3      380.62      327.14    108.27 o 
  13   8   3       22.78        0.00     79.16 o 
  14   8   3       65.75       58.60     96.99 o 
 -17   9   3      268.10      212.07    127.41 o 
 -16   9   3        0.05        0.00    100.98 o 
 -15   9   3        4.29        0.00    109.67 o 
 -14   9   3       26.36       66.57     90.63 o 
 -13   9   3      541.80      667.30    150.16 o 
 -12   9   3        8.76        0.00     78.10 o 
 -11   9   3       90.80      143.65     77.90 o 
 -10   9   3       25.82        0.00     66.94 o 
  -9   9   3       61.39      134.82     96.71 o 
  -8   9   3      557.01      595.88    118.17 o 
  -7   9   3      473.69      438.85    108.02 o 
  -6   9   3     1103.40     1228.50    109.65 o 
  -5   9   3      346.82      322.42     56.53 o 
  -4   9   3      305.22      305.28     67.65 o 
  -3   9   3      162.36      121.04     65.46 o 
  -2   9   3     1163.58     1072.43    160.49 o 
  -1   9   3     1544.89     1407.17    212.76 o 
   0   9   3      360.55      338.90     83.92 o 
   1   9   3       20.37      134.74     77.66 o 
   2   9   3      188.41      158.76     82.49 o 
   3   9   3     2097.44     2050.35    193.35 o 
   4   9   3      235.94      268.20     89.15 o 
   5   9   3       33.61       70.74     80.45 o 
   6   9   3       15.79       81.21     85.86 o 
   7   9   3      520.18      420.72    125.10 o 
   8   9   3      994.98      802.31    338.36 o 
   9   9   3        7.72       41.38     73.87 o 
  10   9   3        3.05        0.00     76.13 o 
  11   9   3        2.12        0.00     80.74 o 
  12   9   3      153.85       98.61    131.84 o 
  13   9   3       63.45       72.77     93.99 o 
  14   9   3       36.28        0.00    103.24 o 
 -16  10   3        0.35        0.00    107.12 o 
 -15  10   3       89.18      114.63    105.56 o 
 -14  10   3       68.05       72.28    134.65 o 
 -13  10   3      188.04      307.49    138.99 o 
 -12  10   3      465.62      431.94    137.19 o 
 -11  10   3      449.21      432.52    135.85 o 
 -10  10   3        9.58        0.00    102.15 o 
  -9  10   3     1258.58     1225.08    151.31 o 
  -8  10   3     1180.93     1092.96    180.05 o 
  -7  10   3     2115.42     2005.57    170.13 o 
  -6  10   3      236.15      264.91    100.68 o 
  -5  10   3      667.03      652.84     95.98 o 
  -4  10   3     3607.49     3071.72    260.59 o 
  -3  10   3     4645.87     4384.95    198.75 o 
  -2  10   3     2090.24     2275.10    162.38 o 
  -1  10   3      459.11      454.51     90.45 o 
   0  10   3     1041.88     1047.43    194.21 o 
   1  10   3     3330.18     3364.77    300.68 o 
   2  10   3     1623.31     1533.83    156.54 o 
   3  10   3       13.29       31.21     78.54 o 
   4  10   3     1443.38     1414.04    139.97 o 
   5  10   3     2230.05     2167.57    208.45 o 
   6  10   3     1369.89     1570.85    266.97 o 
   7  10   3       20.46        0.00     88.29 o 
   8  10   3      192.47       48.10    100.11 o 
   9  10   3      452.45      157.73    104.25 o 
  10  10   3      423.40      178.87    114.38 o 
  11  10   3       30.18        6.04     87.78 o 
  12  10   3       98.55        0.00     88.59 o 
  13  10   3       95.71       12.73     92.60 o 
 -15  11   3       55.67      177.10    156.88 o 
 -14  11   3      145.60      209.97    146.29 o 
 -13  11   3        7.33        6.81    131.34 o 
 -12  11   3     1176.58     1169.86    407.36 o 
 -11  11   3     1045.51      953.76    258.20 o 
 -10  11   3      211.10      147.18    117.90 o 
  -9  11   3       35.49       32.58    107.46 o 
  -8  11   3      460.86      416.26    118.07 o 
  -7  11   3      725.03      739.69    139.27 o 
  -6  11   3      358.85      340.70    109.81 o 
  -5  11   3      175.24      147.86     82.36 o 
  -4  11   3        1.92       12.21    109.24 o 
  -3  11   3      417.38      342.22    111.31 o 
  -2  11   3      243.19      176.59     84.08 o 
  -1  11   3      178.87      183.64     86.46 o 
   0  11   3      315.90      194.30     90.31 o 
   1  11   3       84.00       81.89     84.93 o 
   2  11   3      199.35      236.10     94.36 o 
   3  11   3       26.13       49.92     86.06 o 
   4  11   3       36.64        0.00     88.35 o 
   5  11   3      186.95      140.75     95.73 o 
   6  11   3       11.79        0.00     96.62 o 
   7  11   3       27.40        8.60    101.70 o 
   8  11   3       48.64        0.00     97.05 o 
   9  11   3       38.54       25.75    105.76 o 
  10  11   3       13.60        0.00    101.23 o 
  11  11   3      236.27      107.27    116.63 o 
  12  11   3        1.48        0.00    109.48 o 
 -14  12   3       11.98        0.00    148.69 o 
 -13  12   3      947.79     1216.52    462.49 o 
 -12  12   3        3.38        7.09    125.76 o 
 -11  12   3      484.14      459.33    142.36 o 
 -10  12   3        1.37       31.17    119.61 o 
  -9  12   3     1069.73     1105.10    157.39 o 
  -8  12   3     1222.96     1000.49    154.81 o 
  -7  12   3      920.24      884.59    141.79 o 
  -6  12   3       89.77       92.27    110.33 o 
  -5  12   3        8.46       51.65     83.85 o 
  -4  12   3     1114.26      637.76    544.05 o 
  -3  12   3       87.25      126.09    211.46 o 
  -2  12   3     1065.68      777.43    328.44 o 
  -1  12   3      204.41      106.54     88.59 o 
   0  12   3      493.07      444.24    150.75 o 
   1  12   3      275.75      240.44    101.76 o 
   2  12   3       11.31       48.57     89.37 o 
   3  12   3       83.48       44.93     95.60 o 
   4  12   3      543.86      421.19    115.49 o 
   5  12   3      353.48      206.98     99.88 o 
   6  12   3        0.84        0.00     98.41 o 
   7  12   3        6.70        0.00     96.46 o 
   8  12   3      350.76      229.31    122.75 o 
   9  12   3       10.23        0.00    101.54 o 
  10  12   3      371.50      114.28    116.11 o 
  11  12   3       22.71       21.45    121.49 o 
 -12  13   3        2.82       74.86    270.55 o 
 -11  13   3     1290.21     1102.43    189.89 o 
 -10  13   3       20.97       74.78    127.90 o 
  -9  13   3      169.48      138.25    120.93 o 
  -8  13   3      188.62      157.11    121.92 o 
  -7  13   3     1058.13      909.22    147.81 o 
  -6  13   3      589.90      769.03    225.31 o 
  -5  13   3       96.89      129.55    206.87 o 
  -4  13   3        3.83        0.00    124.38 o 
  -3  13   3       37.28        0.00    123.49 o 
  -2  13   3     1301.28      685.45    677.47 o 
  -1  13   3      277.63      119.47    142.43 o 
   0  13   3        5.89        0.00     84.27 o 
   1  13   3       15.59        0.00     85.62 o 
   2  13   3       43.76       15.73    106.19 o 
   3  13   3     1787.30     1409.59    233.50 o 
   4  13   3       85.25       72.40     98.46 o 
   5  13   3      150.64       62.92    108.65 o 
   6  13   3      223.78       83.41    109.60 o 
   7  13   3       14.82        0.00     97.05 o 
   8  13   3      515.77      357.59    128.31 o 
   9  13   3       70.49       86.13    113.46 o 
 -11  14   3      486.67      652.88    306.08 o 
 -10  14   3       95.41       94.57    254.80 o 
  -9  14   3       21.42      128.71    237.72 o 
  -8  14   3      224.46      141.16    122.63 o 
  -7  14   3      283.53      355.26    134.05 o 
  -6  14   3       31.02        0.00    110.36 o 
  -5  14   3       26.57        0.00    102.90 o 
  -4  14   3      632.17      700.23    265.38 o 
  -3  14   3        2.60        0.00    139.48 o 
  -2  14   3      310.12       54.76    265.34 o 
  -1  14   3      122.91        0.00    160.24 o 
   0  14   3       15.96        0.00    145.47 o 
   1  14   3      256.29      151.11    139.00 o 
   2  14   3      378.37      370.30    173.66 o 
   3  14   3       85.33       52.11     99.71 o 
   4  14   3       94.17       50.10    110.51 o 
   5  14   3      491.21      324.93    252.88 o 
   6  14   3        7.87        0.00    151.04 o 
   7  14   3       28.61       86.68    164.17 o 
   8  14   3      217.83       84.49    119.54 o 
  -9  15   3      264.66      232.49    249.57 o 
  -8  15   3      310.60      290.29    245.63 o 
  -7  15   3      173.97        0.00    195.71 o 
  -5  15   3       24.83       19.22    115.93 o 
  -4  15   3       33.01        2.08    117.55 o 
  -3  15   3      164.21       65.68    156.96 o 
  -2  15   3     2747.34     1700.54   1387.28 o 
  -1  15   3      765.60      428.67    563.63 o 
   0  15   3      265.04       84.92    228.55 o 
   1  15   3      328.27      227.17    263.37 o 
   2  15   3        8.49       25.09    102.76 o 
   3  15   3     2279.68     1845.72    514.40 o 
   4  15   3       73.60       29.50    116.33 o 
   5  15   3        0.58        0.00    108.12 o 
   6  15   3      180.85      103.20    122.50 o 
  -5  16   3        9.91      183.87    245.60 o 
  -4  16   3        1.03       21.01    240.35 o 
  -3  16   3       85.62        0.00    245.61 o 
  -2  16   3       71.20        0.00    162.81 o 
  -1  16   3       57.36        0.00    166.62 o 
   0  16   3       21.19        0.00    155.48 o 
   1  16   3       13.83       26.27    267.93 o 
   2  16   3        7.00        0.00    260.05 o 
 -19   0   4       45.84       89.31    160.23 o 
 -18   0   4      149.06      109.02    165.50 o 
 -17   0   4     1541.31     1582.43    241.83 o 
 -16   0   4     6145.26     5857.89    380.69 o 
 -15   0   4      984.82      646.50    176.08 o 
 -14   0   4      350.12      378.32    148.44 o 
 -13   0   4      324.60      291.62    140.56 o 
 -12   0   4    10524.53    10386.71    405.69 o 
 -11   0   4      318.50      449.26    130.05 o 
 -10   0   4     4504.32     4828.99    356.97 o 
  -9   0   4     3645.19     3453.64    145.16 o 
  -8   0   4      425.54      431.12     95.25 o 
  -7   0   4    16382.23    15957.56    258.60 o 
  -6   0   4     5636.09     5517.56    157.02 o 
  -5   0   4      477.09      552.47     70.39 o 
  -4   0   4     9153.36     8604.77    362.69 o 
  -3   0   4     7555.93     7552.79    171.49 o 
  -2   0   4      345.96      444.05    106.42 o 
  -1   0   4    11410.84    11160.69    299.78 o 
   0   0   4    19592.55    18889.38    388.58 o 
   1   0   4     6792.92     6493.02    246.99 o 
   2   0   4    13212.42    12040.49    327.82 o 
   3   0   4     5528.44     5377.24    237.41 o 
   4   0   4      242.53      220.57     57.27 o 
   5   0   4    10632.43     9436.04    703.82 o 
   6   0   4       77.80      116.30     52.71 o 
   7   0   4        3.84       29.18     48.36 o 
   8   0   4     3465.58     3398.53    131.62 o 
   9   0   4     2755.19     2870.74    175.97 o 
  10   0   4     1719.28     1864.45    114.04 o 
  11   0   4       33.41        4.01     62.10 o 
  12   0   4      300.87      373.05    187.84 o 
  13   0   4      111.54      250.87    189.14 o 
  14   0   4      696.17      557.04    210.20 o 
  15   0   4       27.65        0.00    191.75 o 
 -19   1   4      225.17      111.30    114.50 o 
 -18   1   4        3.71        0.00     92.23 o 
 -17   1   4       40.78       27.89    101.18 o 
 -16   1   4      200.96      130.98    104.17 o 
 -15   1   4     1537.22     1025.46    130.03 o 
 -14   1   4        0.72        0.00     83.52 o 
 -13   1   4       49.26       14.76     76.37 o 
 -12   1   4      143.99      179.88     83.12 o 
 -11   1   4     3850.70     3870.10    180.13 o 
 -10   1   4      459.02      541.45     74.65 o 
  -9   1   4      491.31      595.06     62.59 o 
  -8   1   4     1840.15     2023.53     83.34 o 
  -7   1   4     3440.93     3369.46     95.02 o 
  -6   1   4    10252.23    10219.76    144.94 o 
  -5   1   4     3912.57     3820.96     94.37 o 
  -4   1   4      315.78      312.54     42.82 o 
  -3   1   4      255.94      251.64     40.29 o 
  -2   1   4     5655.15     5640.82    121.89 o 
  -1   1   4       79.38      103.53     63.61 o 
   0   1   4    20640.43    19009.85    405.56 o 
   1   1   4      422.06      440.17     80.36 o 
   2   1   4    18561.32    17454.79    274.69 o 
   3   1   4       21.09       15.26     40.55 o 
   4   1   4     2280.29     2164.34     96.01 o 
   5   1   4      557.52      506.79     74.10 o 
   6   1   4       12.23        2.82     38.07 o 
   7   1   4      299.52      341.43     44.29 o 
   8   1   4     1216.65     1119.44     63.05 o 
   9   1   4      583.15      634.50     56.25 o 
  10   1   4      257.64      234.65     51.60 o 
  11   1   4        1.08       16.64     56.26 o 
  12   1   4       42.84       29.85     72.82 o 
  13   1   4      306.37      295.96    131.54 o 
  14   1   4       48.03        0.00    161.55 o 
  15   1   4       65.71       61.73    207.52 o 
 -19   2   4       18.86       87.92    113.95 o 
 -18   2   4      783.87      560.17    170.14 o 
 -17   2   4        2.82        0.00     95.93 o 
 -16   2   4      196.42      209.50    109.60 o 
 -15   2   4        2.91        0.00     80.71 o 
 -14   2   4     1712.18     1678.83    153.36 o 
 -13   2   4     2834.52     2610.95    211.12 o 
 -12   2   4     3045.68     2471.55    513.78 o 
 -11   2   4     1524.54     1605.63    157.22 o 
 -10   2   4      106.33      111.73     61.84 o 
  -9   2   4    10833.26    10606.24    405.59 o 
  -8   2   4      308.13      256.14     50.43 o 
  -7   2   4     6451.38     6508.15    123.34 o 
  -6   2   4      117.60      124.87     39.25 o 
  -5   2   4     4375.61     4340.25    100.83 o 
  -4   2   4    15500.83    14691.45    166.83 o 
  -3   2   4     5940.81     5869.80    122.36 o 
  -2   2   4     3650.20     3562.28    100.01 o 
  -1   2   4      233.52      272.51     64.85 o 
   0   2   4    10212.52     9442.43    206.04 o 
   1   2   4      307.67      328.25     56.31 o 
   2   2   4     5969.52     5392.17    278.16 o 
   3   2   4       18.85       16.91     44.32 o 
   4   2   4      318.73      335.86     61.31 o 
   5   2   4     4778.38     4660.02    138.29 o 
   6   2   4      656.23      652.22     58.95 o 
   7   2   4     1149.64     1159.93     72.96 o 
   8   2   4      280.62      296.50     56.10 o 
   9   2   4      250.30      274.40     57.23 o 
  10   2   4      229.54      244.22     59.78 o 
  11   2   4      849.74      865.58    130.93 o 
  12   2   4        0.18        2.15     71.65 o 
  13   2   4       18.31       32.94     90.87 o 
  14   2   4      275.45      228.55    206.22 o 
  15   2   4        3.01      151.04    210.14 o 
 -19   3   4      217.42      181.54    124.46 o 
 -18   3   4      371.62      196.21    123.41 o 
 -17   3   4       37.36      160.16    112.27 o 
 -16   3   4      263.07      192.07    113.55 o 
 -15   3   4      124.81      126.25     97.81 o 
 -14   3   4     1797.93     1341.25    176.16 o 
 -13   3   4      489.96      371.93     93.27 o 
 -12   3   4      155.71      132.46     83.34 o 
 -11   3   4      990.11     1058.61    139.25 o 
 -10   3   4     1276.52     1313.19    100.48 o 
  -9   3   4     1502.50     1612.72    203.68 o 
  -8   3   4     1081.26     1138.30     79.49 o 
  -7   3   4      435.29      440.19     53.50 o 
  -6   3   4      512.49      547.33     53.35 o 
  -5   3   4     4551.22     3244.50   1097.27 o 
  -4   3   4       61.47       45.26     36.03 o 
  -3   3   4       44.00       72.24     40.64 o 
  -2   3   4     3078.48     2892.73     91.42 o 
  -1   3   4       58.06      113.69     39.85 o 
   0   3   4     1196.44     1047.79     97.29 o 
   1   3   4      890.12      901.30     74.11 o 
   2   3   4      171.94      151.12     50.71 o 
   3   3   4     1330.28     1305.36     89.53 o 
   4   3   4      590.36      536.13     71.38 o 
   5   3   4        6.74       83.05     56.87 o 
   6   3   4      224.38      240.65     53.96 o 
   7   3   4     1870.10     1841.37     99.81 o 
   8   3   4      153.46      152.95     60.86 o 
   9   3   4       58.42        0.00     57.50 o 
  10   3   4      365.97      383.07     88.08 o 
  11   3   4       54.30       83.32     80.20 o 
  12   3   4      238.01      171.48     87.21 o 
  13   3   4        4.07        0.00     89.49 o 
  14   3   4        1.87        0.00     98.23 o 
  15   3   4        1.06       73.55    207.51 o 
 -19   4   4      119.10      113.46    125.53 o 
 -18   4   4      374.75      369.18    139.79 o 
 -17   4   4      236.98      201.63    122.94 o 
 -16   4   4       46.06       49.02    103.22 o 
 -15   4   4      132.71      212.88    100.38 o 
 -14   4   4      933.49      655.27    237.83 o 
 -13   4   4       94.97       50.60     73.09 o 
 -12   4   4      215.73      247.36     73.33 o 
 -11   4   4       88.76       89.31     69.21 o 
 -10   4   4     2120.48     2086.27    123.87 o 
  -9   4   4     2848.05     3021.42    137.50 o 
  -8   4   4      147.01      189.32     49.47 o 
  -7   4   4      632.52      580.27     59.58 o 
  -6   4   4      735.14      412.85    225.26 o 
  -5   4   4     5473.66     5474.12    115.11 o 
  -4   4   4     1824.05     1798.63     83.72 o 
  -3   4   4        3.55        0.69     37.24 o 
  -2   4   4      645.28      630.55     59.03 o 
  -1   4   4     1146.99     1160.41    103.22 o 
   0   4   4     1036.68     1089.43    108.80 o 
   1   4   4      365.93      384.55     62.78 o 
   2   4   4      301.30      267.55     62.64 o 
   3   4   4      664.02      676.02     89.67 o 
   4   4   4      211.49      250.74     68.21 o 
   5   4   4      460.23      466.94     77.54 o 
   6   4   4      104.00       93.76     63.30 o 
   7   4   4     1138.26     1169.54     90.49 o 
   8   4   4       30.71       54.18     59.56 o 
   9   4   4      121.14       92.19     64.77 o 
  10   4   4      147.25      191.33     82.37 o 
  11   4   4      138.15       86.27     81.80 o 
  12   4   4       59.64       55.33     86.29 o 
  13   4   4       32.95       70.81    101.43 o 
  14   4   4        6.06       16.93    108.82 o 
  15   4   4        1.02        0.00    197.01 o 
 -18   5   4      332.85      204.35    119.68 o 
 -17   5   4      230.16      227.55    120.99 o 
 -16   5   4      148.76       45.09    103.19 o 
 -15   5   4      398.65      264.88    105.28 o 
 -14   5   4      564.71      436.78    110.44 o 
 -13   5   4      507.22      435.06    103.04 o 
 -12   5   4        9.20        0.00     63.74 o 
 -11   5   4      319.30      342.16     79.73 o 
 -10   5   4      160.48      105.34     66.36 o 
  -9   5   4     1109.59     1101.68    120.89 o 
  -8   5   4        3.97        0.00     48.14 o 
  -7   5   4        0.07        4.36     24.72 o 
  -6   5   4       13.53        0.00     39.30 o 
  -5   5   4        1.46        0.00     39.53 o 
  -4   5   4        2.94        0.00     42.20 o 
  -3   5   4       25.00       58.82     79.78 o 
  -2   5   4      718.35      735.63    157.09 o 
  -1   5   4       30.90       33.33     49.02 o 
   0   5   4      678.49      782.62    110.69 o 
   1   5   4      275.83      386.68     71.06 o 
   2   5   4        5.05        0.00     51.69 o 
   3   5   4      310.42      322.23     73.11 o 
   4   5   4       57.93      109.44     65.79 o 
   5   5   4      370.91      454.83     82.97 o 
   6   5   4       35.42       36.52     64.88 o 
   7   5   4       64.39       66.19     71.35 o 
   8   5   4      188.82      207.37     70.63 o 
   9   5   4      217.75      211.21     86.36 o 
  10   5   4        9.37       29.84     77.52 o 
  11   5   4       94.25      118.73     87.68 o 
  12   5   4       64.60      122.66     88.13 o 
  13   5   4      196.09      207.77     97.52 o 
  14   5   4       26.94       28.89    132.65 o 
 -18   6   4        8.61       51.21    111.43 o 
 -17   6   4      958.55      890.84    207.60 o 
 -16   6   4      115.65      104.28    105.38 o 
 -15   6   4        0.45       14.79    101.02 o 
 -14   6   4       19.00       80.12     91.94 o 
 -13   6   4     1405.76     1334.35    124.33 o 
 -12   6   4      572.99      587.78     93.17 o 
 -11   6   4        4.86        3.18     64.23 o 
 -10   6   4      101.81      139.99     72.50 o 
  -9   6   4       20.18        0.00     57.25 o 
  -8   6   4     1951.51     1887.52    286.00 o 
  -7   6   4      116.10      134.60     51.52 o 
  -6   6   4      620.07      689.78    109.94 o 
  -5   6   4      247.19      304.27     71.54 o 
  -4   6   4      240.84      258.53     95.93 o 
  -3   6   4      864.72     1275.10    131.47 o 
  -2   6   4      532.52      580.03     78.18 o 
  -1   6   4      237.81      194.13     58.73 o 
   0   6   4       42.78       37.72     52.64 o 
   1   6   4      162.87      214.51     68.69 o 
   2   6   4      527.94      559.99     82.86 o 
   3   6   4      319.02      342.05     78.35 o 
   4   6   4      266.00      268.39     78.28 o 
   5   6   4      823.62      857.18    103.27 o 
   6   6   4      683.51      790.48    101.24 o 
   7   6   4      234.01      239.12     86.01 o 
   8   6   4      124.68      130.60     78.80 o 
   9   6   4        1.94       14.64     72.71 o 
  10   6   4      801.13      824.34    124.00 o 
  11   6   4       87.36       44.03     87.46 o 
  12   6   4        4.91        0.00     84.35 o 
  13   6   4        4.09        7.66     90.18 o 
  14   6   4       45.26       79.02    116.71 o 
 -17   7   4      999.54      746.61    145.42 o 
 -16   7   4      300.10      378.99    202.29 o 
 -15   7   4        2.61        0.00     99.16 o 
 -14   7   4      440.25      574.43    125.40 o 
 -13   7   4      632.69      822.54    113.89 o 
 -12   7   4     2618.31     2586.81    150.08 o 
 -11   7   4      322.07      328.71     82.57 o 
 -10   7   4      253.81      352.26     82.13 o 
  -9   7   4       54.88       48.83     67.25 o 
  -8   7   4    12527.82    12593.84    324.65 o 
  -7   7   4     3859.24     3848.10    151.69 o 
  -6   7   4        9.81       14.27     66.91 o 
  -5   7   4      890.28     1042.39     99.89 o 
  -4   7   4     5153.81     5756.82    225.11 o 
  -3   7   4    10650.32    10421.96    819.54 o 
  -2   7   4       34.11       65.25     70.99 o 
  -1   7   4       14.43       67.68     59.98 o 
   0   7   4      208.33      279.01     72.96 o 
   1   7   4    10951.57    11278.45    570.33 o 
   2   7   4     1550.25     1707.22    124.66 o 
   3   7   4       30.31       84.74     75.56 o 
   4   7   4      319.57      512.69     92.65 o 
   5   7   4     2015.82     2054.92    172.25 o 
   6   7   4     1816.57     1837.91    180.77 o 
   7   7   4       80.17      137.68     82.87 o 
   8   7   4        5.86       45.15     97.15 o 
   9   7   4       27.21       38.96     92.87 o 
  10   7   4      844.12      796.25    231.90 o 
  11   7   4       13.90        0.00     86.35 o 
  12   7   4       22.90       61.32     94.29 o 
  13   7   4        8.25       45.08     99.37 o 
 -17   8   4       26.23       10.32    113.02 o 
 -16   8   4       55.61        0.00    103.95 o 
 -15   8   4     1022.85     1066.10    151.74 o 
 -14   8   4     1091.53     1096.86    130.21 o 
 -13   8   4      912.34      994.14    119.00 o 
 -12   8   4      588.49      677.26    140.02 o 
 -11   8   4      719.30      756.16    140.81 o 
 -10   8   4       37.60      124.26    102.55 o 
  -9   8   4     2255.60     2386.30    183.89 o 
  -8   8   4       59.21       32.70     88.01 o 
  -7   8   4       42.64       32.00     88.76 o 
  -6   8   4      468.37      621.57     89.84 o 
  -5   8   4      729.23      729.41    132.58 o 
  -4   8   4     2098.98     2421.36    184.30 o 
  -3   8   4      681.74      616.59     84.93 o 
  -2   8   4      697.86      774.28     93.78 o 
  -1   8   4      416.93      443.10     83.58 o 
   0   8   4     1370.32     1440.61    118.93 o 
   1   8   4       90.68       81.82     73.44 o 
   2   8   4     2833.08     2815.91    240.09 o 
   3   8   4        2.19        0.00     69.97 o 
   4   8   4       64.91       12.70     77.66 o 
   5   8   4      627.11      671.64    105.28 o 
   6   8   4      188.76      122.38     86.97 o 
   7   8   4     1024.19     1214.51    252.96 o 
   8   8   4      286.35      153.56    111.65 o 
   9   8   4       50.67        0.00     89.66 o 
  10   8   4        7.11       37.28    103.46 o 
  11   8   4      516.53      470.94    115.62 o 
  12   8   4       14.84        0.00     89.58 o 
  13   8   4      225.60       89.00    105.71 o 
 -16   9   4       27.10       52.54    172.05 o 
 -14   9   4        2.16        0.00    121.32 o 
 -13   9   4     1031.13     1084.94    341.64 o 
 -12   9   4     1711.79     1804.73    332.55 o 
 -11   9   4      311.65      340.15    127.08 o 
 -10   9   4       61.98       77.28    112.95 o 
  -9   9   4       21.22       13.41    100.67 o 
  -8   9   4     1258.46     1402.90    155.94 o 
  -7   9   4       85.38       48.94     96.14 o 
  -6   9   4      463.83      484.90     92.45 o 
  -5   9   4       96.17       32.82    109.77 o 
  -4   9   4      918.46      953.90    103.48 o 
  -3   9   4     2873.39     2913.59    192.95 o 
  -2   9   4      133.92      163.93     80.14 o 
  -1   9   4      127.22      190.05     80.65 o 
   0   9   4      395.11      550.35    115.51 o 
   1   9   4     1537.22     1700.10    340.46 o 
   2   9   4        5.18       73.68     78.09 o 
   3   9   4       57.88       59.96     80.12 o 
   4   9   4     1213.65     1595.87    242.47 o 
   5   9   4      207.48      184.20     89.29 o 
   6   9   4      671.52      523.91    130.92 o 
   7   9   4        4.42       41.36     91.84 o 
   8   9   4      498.05      284.66    115.42 o 
   9   9   4      122.39        0.00     92.45 o 
  10   9   4      133.18       59.33    101.35 o 
  11   9   4        8.65        0.00     94.64 o 
  12   9   4        0.69        0.00    102.65 o 
 -15  10   4      605.16      604.31    202.31 o 
 -14  10   4       37.04       30.96    140.40 o 
 -13  10   4      716.45      840.87    168.11 o 
 -12  10   4      819.35      741.80    157.78 o 
 -11  10   4       66.76       16.66    119.44 o 
 -10  10   4     1754.16     1515.58    175.74 o 
  -9  10   4      973.83     1024.90    152.81 o 
  -8  10   4        7.16       46.83    106.10 o 
  -7  10   4     3104.81     3000.26    237.44 o 
  -6  10   4     3054.72     3389.08    208.81 o 
  -5  10   4      303.97      187.89    127.74 o 
  -4  10   4     2188.52     2274.33    232.25 o 
  -3  10   4     1550.27     1553.04    142.67 o 
  -2  10   4       18.69       68.84     76.62 o 
  -1  10   4     5369.28     5373.91    287.25 o 
   0  10   4     1687.58     1872.93    305.74 o 
   1  10   4      134.53      121.64     87.05 o 
   2  10   4     3156.82     3599.75    548.59 o 
   3  10   4     1753.33     2020.56    309.58 o 
   4  10   4      548.36      461.92    117.48 o 
   5  10   4      504.74      404.94    190.05 o 
   6  10   4      714.64      622.72    200.04 o 
   7  10   4      147.27       52.72    101.96 o 
   8  10   4      770.49      209.16    132.70 o 
   9  10   4      280.88       74.14    100.30 o 
  10  10   4       80.99        0.00     94.39 o 
  11  10   4      198.92       41.09    103.41 o 
 -14  11   4      242.61      196.84    149.36 o 
 -13  11   4       16.21        0.00    130.44 o 
 -12  11   4      189.98        8.60    127.73 o 
 -11  11   4        1.48        0.00    119.79 o 
 -10  11   4      351.79      436.52    141.21 o 
  -9  11   4       10.03        0.00    107.43 o 
  -8  11   4      275.77      276.49    118.09 o 
  -7  11   4      153.93       94.09    107.44 o 
  -6  11   4       64.18       21.51    103.37 o 
  -5  11   4       90.91       23.87     86.76 o 
  -4  11   4       27.16       30.92    123.06 o 
  -3  11   4       18.76       45.42     77.33 o 
  -2  11   4       50.80        0.06     75.08 o 
  -1  11   4      433.99      507.56    105.89 o 
   0  11   4      331.64      281.22     98.91 o 
   1  11   4      122.25      147.38     93.93 o 
   2  11   4      290.88      178.40     94.08 o 
   3  11   4       32.41      141.12     93.96 o 
   4  11   4       35.65       94.50     91.61 o 
   5  11   4        6.02        0.54     85.64 o 
   6  11   4      136.06       35.28    100.77 o 
   7  11   4       43.61        0.00     90.07 o 
   8  11   4       97.66        0.00     94.61 o 
   9  11   4        4.40        0.00     94.21 o 
  10  11   4       15.12        0.00     93.16 o 
 -13  12   4       13.65        0.00    131.37 o 
 -12  12   4      369.45      158.00    141.09 o 
 -11  12   4      147.52      119.37    132.07 o 
 -10  12   4     1722.13     1688.07    200.11 o 
  -9  12   4       11.70        0.00    111.95 o 
  -8  12   4       88.68       32.88    113.95 o 
  -7  12   4      106.25       80.94    113.51 o 
  -6  12   4     2796.48     2765.38    252.50 o 
  -5  12   4      723.42      713.16    137.06 o 
  -4  12   4      203.46      212.49    139.76 o 
  -3  12   4      617.71      495.44    158.97 o 
  -2  12   4      130.70      217.50     96.79 o 
  -1  12   4     2086.90     2213.18    251.50 o 
   0  12   4        0.18        0.00     86.43 o 
   1  12   4        0.21       37.59    105.78 o 
   2  12   4      163.53      135.24     99.01 o 
   3  12   4      709.61      617.76    230.02 o 
   4  12   4      428.74      242.46    101.29 o 
   5  12   4      350.93      242.61    102.08 o 
   6  12   4      109.67       60.51    101.67 o 
   7  12   4        0.76        0.00     93.67 o 
   8  12   4      606.77       23.60     99.50 o 
   9  12   4        1.56        7.55    101.61 o 
 -11  13   4      411.16      429.45    246.30 o 
 -10  13   4        2.47        0.00    123.46 o 
  -9  13   4      339.39      248.09    130.88 o 
  -8  13   4        1.66        0.00    112.47 o 
  -7  13   4      798.53      742.37    151.51 o 
  -6  13   4      316.15      255.41    122.66 o 
  -5  13   4      270.68      242.65    121.18 o 
  -4  13   4      303.89      352.06    152.02 o 
  -3  13   4      220.33      266.55    151.25 o 
  -2  13   4     1598.02     1082.99    304.93 o 
  -1  13   4       30.81       72.97    108.61 o 
   0  13   4      223.47      188.04    108.10 o 
   1  13   4      143.79      120.70    105.53 o 
   2  13   4      170.86      129.32    100.17 o 
   3  13   4      183.52      138.47     96.34 o 
   4  13   4      437.76      258.36    141.60 o 
   5  13   4      141.02      138.84    218.03 o 
   6  13   4       40.19        0.00    101.18 o 
   7  13   4       67.25        0.00    103.52 o 
  -9  14   4        9.89       57.96    127.32 o 
  -8  14   4        7.34        0.00    122.12 o 
  -7  14   4       36.40        0.00    115.81 o 
  -6  14   4      320.32      340.13    132.20 o 
  -5  14   4       88.01        0.00    114.85 o 
  -4  14   4        1.39       80.12    211.45 o 
  -3  14   4       44.74       97.68    154.26 o 
  -2  14   4       16.46      292.88    239.04 o 
  -1  14   4      243.35      249.57    244.31 o 
   0  14   4       17.72       49.55    122.33 o 
   1  14   4       64.40        0.00     97.86 o 
   2  14   4       45.37       41.73     96.97 o 
   3  14   4       74.91       71.74    130.27 o 
   4  14   4       22.54        7.59     94.50 o 
   5  14   4       20.16        0.00    100.38 o 
  -6  15   4        8.72        0.00    119.86 o 
  -5  15   4        0.19        0.00    116.91 o 
  -4  15   4       14.57      166.80    221.96 o 
  -3  15   4        7.01        0.00    154.68 o 
  -2  15   4        1.40        0.00    250.85 o 
  -1  15   4        2.88        0.00    159.88 o 
   0  15   4        1.11       59.12    158.92 o 
   1  15   4        9.79        0.00    128.27 o 
   2  15   4        0.58       65.31    131.94 o 
 -19   1   5       81.48       15.45     94.24 o 
 -18   1   5     1032.03      729.65    157.67 o 
 -17   1   5       38.10        4.24    103.50 o 
 -16   1   5       84.85      116.79    109.39 o 
 -15   1   5       29.43       27.85     92.69 o 
 -14   1   5      986.50      878.93    129.59 o 
 -13   1   5     1003.35      744.23    134.69 o 
 -12   1   5      306.90      227.18     87.07 o 
 -11   1   5        3.76       52.91     72.28 o 
 -10   1   5     1035.96     1094.49     95.01 o 
  -9   1   5     4647.74     4771.69    161.21 o 
  -8   1   5      583.46      627.04     66.34 o 
  -7   1   5      437.60      492.93     60.73 o 
  -6   1   5      640.97      601.17     61.87 o 
  -5   1   5     2891.57     2876.87     96.41 o 
  -4   1   5     2230.25     2282.13     88.82 o 
  -3   1   5      133.81      178.59     46.53 o 
  -2   1   5      638.60      711.37     71.43 o 
  -1   1   5      643.17      809.51    107.31 o 
   0   1   5      632.64      758.67    106.65 o 
   1   1   5      672.76      800.02    110.55 o 
   2   1   5       48.76       14.85     78.93 o 
   3   1   5      140.98       68.71     82.65 o 
   4   1   5      108.60      121.36     87.76 o 
   5   1   5      147.72      136.88     61.48 o 
   6   1   5       75.62       95.71     60.02 o 
   7   1   5       87.40       35.50     62.94 o 
   8   1   5       55.25       53.70     66.39 o 
   9   1   5       11.35       52.15     58.63 o 
  10   1   5       32.83        0.00     63.45 o 
  11   1   5       22.01       57.63     74.99 o 
  12   1   5       37.81       42.03    182.56 o 
  13   1   5       18.44      118.20    187.81 o 
 -19   2   5      275.25      238.19    123.06 o 
 -18   2   5       14.93        0.00    106.01 o 
 -17   2   5       70.81        0.00    106.29 o 
 -16   2   5       26.87        0.00    102.11 o 
 -15   2   5     1633.72     1576.06    161.69 o 
 -14   2   5      127.68       98.66     97.51 o 
 -13   2   5      495.24      266.86     94.41 o 
 -12   2   5       29.99       42.12     80.65 o 
 -11   2   5     1366.52     1589.27    233.94 o 
 -10   2   5     1032.96     1041.08     96.98 o 
  -9   2   5     1733.22     1744.23     92.36 o 
  -8   2   5      222.73      246.37     55.82 o 
  -7   2   5       65.07       96.35     50.21 o 
  -6   2   5     1866.11     1916.56     87.72 o 
  -5   2   5      437.94      458.16     56.48 o 
  -4   2   5     2540.06     1719.42    587.61 o 
  -3   2   5      451.23      491.28     64.25 o 
  -2   2   5      223.94      257.19     58.88 o 
  -1   2   5       59.93      112.81     51.06 o 
   0   2   5     4148.59     4118.62    169.95 o 
   1   2   5      358.79      416.55     97.32 o 
   2   2   5      102.95      113.45     83.53 o 
   3   2   5      110.22      140.57     58.58 o 
   4   2   5     1104.90     1145.62    158.39 o 
   5   2   5     1376.45     1314.56     99.74 o 
   6   2   5      248.20      211.07     69.63 o 
   7   2   5        2.60        0.00     55.36 o 
   8   2   5       67.71        0.00     63.87 o 
   9   2   5      760.05      859.36    100.35 o 
  10   2   5       32.29       40.71     65.64 o 
  11   2   5      190.74      190.92     84.75 o 
  12   2   5        0.62       50.10     85.17 o 
  13   2   5      133.63      357.26    211.46 o 
  14   2   5       92.82        0.00    199.64 o 
 -18   3   5       36.81        0.00    114.27 o 
 -17   3   5      137.88      179.94    121.67 o 
 -16   3   5     1424.51     1166.89    155.66 o 
 -15   3   5       37.80       18.39     97.51 o 
 -14   3   5        4.44        3.39     86.57 o 
 -13   3   5     1433.54     1369.68    146.55 o 
 -12   3   5      271.18      272.77     92.87 o 
 -11   3   5      428.37      431.69     83.46 o 
 -10   3   5     1808.09     1890.51    240.76 o 
  -9   3   5        0.44        0.00     55.20 o 
  -8   3   5     1160.94     1112.24     79.62 o 
  -7   3   5      549.75      593.12     64.53 o 
  -6   3   5      926.66     1021.95     72.24 o 
  -5   3   5     2628.81     2707.79     96.44 o 
  -4   3   5     3377.68     3549.13    104.69 o 
  -3   3   5      596.61      669.04     69.88 o 
  -2   3   5       95.44      106.70     50.73 o 
  -1   3   5     2734.77     2951.51    205.26 o 
   0   3   5       11.83       36.05     81.23 o 
   1   3   5     3852.03     3957.74    174.48 o 
   2   3   5       75.73       75.41     57.24 o 
   3   3   5       98.76      125.57     61.49 o 
   4   3   5     1325.07     1465.75    107.34 o 
   5   3   5     1216.32     1324.26    113.20 o 
   6   3   5     1987.50     2031.84    123.86 o 
   7   3   5       30.85        0.00     67.77 o 
   8   3   5      125.59       71.61     72.75 o 
   9   3   5        9.60        2.27     70.71 o 
  10   3   5      902.98      930.27    116.26 o 
  11   3   5       38.43       64.82     82.99 o 
  12   3   5       28.22       67.15     87.24 o 
  13   3   5        7.40       31.70    100.63 o 
 -18   4   5      147.37       69.46    129.87 o 
 -17   4   5      123.18      235.71    122.11 o 
 -16   4   5     1405.23      893.17    343.66 o 
 -15   4   5      256.03      242.35    102.25 o 
 -14   4   5      156.61      146.44     99.98 o 
 -13   4   5        1.82       26.07     82.67 o 
 -12   4   5     3873.35     3899.66    169.47 o 
 -11   4   5     3264.28     3596.32    162.65 o 
 -10   4   5       13.41       29.70     68.38 o 
  -9   4   5      741.82      863.66     93.10 o 
  -8   4   5     2506.20     2753.52    107.10 o 
  -7   4   5     5673.04     5942.15    165.63 o 
  -6   4   5       46.84       50.24     47.49 o 
  -5   4   5      300.65      265.33     54.64 o 
  -4   4   5       67.50      111.95     89.87 o 
  -3   4   5     8792.46     9605.11    246.25 o 
  -2   4   5      231.35      356.47    102.48 o 
  -1   4   5       97.89       53.39     86.24 o 
   0   4   5       55.63       35.59     87.67 o 
   1   4   5     1573.18     1588.99    202.76 o 
   2   4   5      815.91      806.21     92.75 o 
   3   4   5      259.44      278.73     74.04 o 
   4   4   5       31.32       40.66     60.00 o 
   5   4   5        2.11        0.00     64.85 o 
   6   4   5     1534.55     1577.34    140.36 o 
   7   4   5       63.44      111.66     76.55 o 
   8   4   5      146.51      156.82     80.02 o 
   9   4   5        0.78        0.00     73.99 o 
  10   4   5      130.32      150.22    100.59 o 
  11   4   5        5.23       11.70     82.27 o 
  12   4   5      331.77      332.70    104.55 o 
  13   4   5       10.10       13.58    110.88 o 
 -18   5   5      250.90      190.22    127.50 o 
 -17   5   5     1079.50      339.01    173.45 o 
 -16   5   5      501.74      553.54    138.68 o 
 -15   5   5       13.42       53.71     93.49 o 
 -14   5   5      121.33      122.05     96.54 o 
 -13   5   5     2423.03     2295.40    173.13 o 
 -12   5   5      205.81       70.41     74.34 o 
 -11   5   5     5265.19     5117.77    331.88 o 
 -10   5   5     1756.77     1830.69    128.15 o 
  -9   5   5     2463.90     2187.84    279.77 o 
  -8   5   5     6194.46     4139.60   2039.42 o 
  -7   5   5     3607.83     3817.77    174.16 o 
  -6   5   5      712.39      772.68     90.41 o 
  -5   5   5     1615.12     1778.27    117.42 o 
  -4   5   5     7462.39     8174.85    239.66 o 
  -3   5   5       33.17       36.81     91.82 o 
  -2   5   5     5319.27     5825.35    212.45 o 
  -1   5   5      998.66     1193.22    137.01 o 
   0   5   5      419.51      465.30     77.79 o 
   1   5   5     5395.97     5515.53    302.59 o 
   2   5   5     2665.89     2571.53    130.67 o 
   3   5   5     1659.98     1661.13    150.15 o 
   4   5   5     1343.46     1560.04    300.99 o 
   5   5   5      818.70      888.29    104.68 o 
   6   5   5       72.66       94.58     73.92 o 
   7   5   5     1703.52     1724.80    153.73 o 
   8   5   5      448.72      508.60    100.44 o 
   9   5   5      198.91      174.45    105.82 o 
  10   5   5      339.14      313.16    121.82 o 
  11   5   5      202.73      170.19    116.35 o 
  12   5   5       85.32       71.29     96.29 o 
  13   5   5      318.61      262.05    115.64 o 
 -17   6   5      236.98      369.00    140.19 o 
 -16   6   5      130.08      127.30    115.69 o 
 -15   6   5       28.15       25.41    105.07 o 
 -14   6   5      129.47       90.58     96.87 o 
 -13   6   5      251.30      356.19     98.69 o 
 -12   6   5      152.74      247.07     84.43 o 
 -11   6   5       94.43       93.50    163.52 o 
 -10   6   5      606.41      528.95    126.80 o 
  -9   6   5      601.23      713.76    124.54 o 
  -8   6   5       75.60      110.69     98.62 o 
  -7   6   5      179.80       98.92     71.69 o 
  -6   6   5      924.67     1171.25    148.89 o 
  -5   6   5       19.20       83.92     68.11 o 
  -4   6   5      311.73      437.89    116.87 o 
  -3   6   5      331.24      399.92    117.28 o 
  -2   6   5     1141.39     1602.44    175.46 o 
  -1   6   5      703.76      888.10    109.66 o 
   0   6   5      127.08      132.95     68.11 o 
   1   6   5       35.87       19.16     64.63 o 
   2   6   5      201.38      200.91     78.19 o 
   3   6   5      502.73      564.84     94.83 o 
   4   6   5      497.48      615.12     99.54 o 
   5   6   5      199.49      116.51     78.55 o 
   6   6   5      221.38      233.51     89.06 o 
   7   6   5      109.90       56.91     81.64 o 
   8   6   5      193.24      184.21     87.90 o 
   9   6   5        6.23        2.28     97.51 o 
  10   6   5       25.52       20.45     99.13 o 
  11   6   5       11.82        0.00    100.76 o 
  12   6   5      194.30       68.31    120.17 o 
 -17   7   5       68.61       72.83    115.43 o 
 -16   7   5      212.22      248.25    181.26 o 
 -15   7   5        3.90        0.00    154.98 o 
 -14   7   5       43.51       95.88    157.61 o 
 -13   7   5     1374.85     1331.85    177.47 o 
 -12   7   5      251.62      273.61    125.47 o 
 -11   7   5      472.50      451.99    135.08 o 
 -10   7   5       79.64      135.25    112.76 o 
  -9   7   5        4.57       95.30    102.37 o 
  -8   7   5      714.31      865.50    136.31 o 
  -7   7   5     2494.97     2854.38    198.59 o 
  -6   7   5       76.02       50.79     76.31 o 
  -5   7   5      415.22      511.76     93.21 o 
  -4   7   5     1574.65     1849.64    166.93 o 
  -3   7   5      189.75      304.76    120.22 o 
  -2   7   5     2663.31     2849.25    282.73 o 
  -1   7   5      967.78     1046.54    113.86 o 
   0   7   5       12.03       55.16     73.06 o 
   1   7   5     1146.29     1214.14    117.58 o 
   2   7   5      844.62      940.18    124.35 o 
   3   7   5       20.77       15.38     76.00 o 
   4   7   5      855.12      910.59    116.03 o 
   5   7   5      472.83      519.40    100.24 o 
   6   7   5        2.61        8.63     79.99 o 
   7   7   5      428.40      357.67    107.36 o 
   8   7   5       43.83        0.00     94.78 o 
   9   7   5        8.30       46.26     92.24 o 
  10   7   5      211.79       39.39    103.91 o 
  11   7   5       11.14        0.00    104.16 o 
  12   7   5        1.16       72.56    109.80 o 
 -16   8   5        7.09        0.00    173.37 o 
 -15   8   5      145.67        0.00    166.81 o 
 -14   8   5       60.42        9.19    157.61 o 
 -13   8   5      280.84      128.00    124.54 o 
 -12   8   5       54.44       67.44    116.70 o 
 -11   8   5      228.04      301.36    127.70 o 
 -10   8   5        5.91        0.00    106.71 o 
  -9   8   5      810.73      981.26    151.62 o 
  -8   8   5        0.63        0.00    103.38 o 
  -7   8   5        6.72        0.00     92.41 o 
  -6   8   5     1404.62     1792.62    134.48 o 
  -5   8   5        2.81      127.38    121.80 o 
  -4   8   5       35.14       63.29    121.54 o 
  -3   8   5      332.45      381.95    131.23 o 
  -2   8   5      307.58      399.22     85.30 o 
  -1   8   5     1131.89     1308.39    116.46 o 
   0   8   5       38.38       54.38     73.61 o 
   1   8   5      129.02      149.30     83.02 o 
   2   8   5       60.48       58.62     78.07 o 
   3   8   5     1073.59      997.69    234.09 o 
   4   8   5      148.94      134.24     90.40 o 
   5   8   5       33.57        0.00     80.56 o 
   6   8   5      194.07       78.82     81.08 o 
   7   8   5       69.03       69.79    105.93 o 
   8   8   5      442.84      182.60    105.84 o 
   9   8   5       38.09       65.14     99.81 o 
  10   8   5       73.01       35.37     94.03 o 
  11   8   5        6.73        0.00     98.39 o 
 -15   9   5      146.85      127.40    182.57 o 
 -14   9   5      205.37      351.88    152.90 o 
 -13   9   5      101.43       23.23    124.02 o 
 -12   9   5      109.83       48.51    131.03 o 
 -11   9   5      256.54      220.22    131.13 o 
 -10   9   5      645.42      602.96    256.19 o 
  -9   9   5       40.03       18.17    113.87 o 
  -8   9   5        6.24        0.00    106.93 o 
  -7   9   5        2.63        0.00    103.93 o 
  -6   9   5     1012.54     1156.72    125.47 o 
  -5   9   5      597.90      951.55    162.17 o 
  -4   9   5        0.70        4.25    126.71 o 
  -3   9   5       27.42       77.34     72.61 o 
  -2   9   5      118.55      115.90     77.39 o 
  -1   9   5      664.27      534.69     97.94 o 
   0   9   5       71.91       57.86     81.31 o 
   1   9   5       11.48       70.33     81.99 o 
   2   9   5       48.92       74.85     86.79 o 
   3   9   5       54.58       59.33     85.12 o 
   4   9   5       67.72       73.09     86.39 o 
   5   9   5       70.29       78.72     85.66 o 
   6   9   5       75.76      150.09     87.11 o 
   7   9   5        0.35       56.24     95.96 o 
   8   9   5        7.47        0.00     94.09 o 
   9   9   5        5.37       47.88    105.07 o 
  10   9   5       26.55       51.96    101.22 o 
 -14  10   5       93.80      122.71    148.94 o 
 -13  10   5      175.87      159.26    193.08 o 
 -12  10   5      599.21      603.19    163.92 o 
 -11  10   5      785.88      869.22    193.79 o 
 -10  10   5      521.47      428.73    143.83 o 
  -9  10   5        3.95       35.26    116.94 o 
  -8  10   5      633.22      632.71    142.83 o 
  -7  10   5      887.96      931.95    153.98 o 
  -6  10   5      636.82      618.08    139.50 o 
  -5  10   5       83.62      110.38    135.76 o 
  -4  10   5      345.17      355.76    145.10 o 
  -3  10   5      739.06      635.06    102.95 o 
  -2  10   5      965.18     1021.61    153.46 o 
  -1  10   5      216.93      285.11     96.14 o 
   0  10   5       86.57       18.79     88.66 o 
   1  10   5      184.75      244.60    100.69 o 
   2  10   5      163.27      230.26     95.60 o 
   3  10   5      117.38      133.80     94.28 o 
   4  10   5      110.62       95.29     82.59 o 
   5  10   5      151.93      144.22     93.19 o 
   6  10   5      151.33       58.98     85.01 o 
   7  10   5       30.21        0.00     89.44 o 
   8  10   5       16.18        1.65     83.58 o 
   9  10   5       46.86        0.00     88.92 o 
 -13  11   5       29.48        0.00    140.24 o 
 -12  11   5       40.42       49.58    139.80 o 
 -11  11   5      113.22       91.29    136.98 o 
 -10  11   5       57.68       97.87    128.84 o 
  -9  11   5      165.78      168.89    130.05 o 
  -8  11   5       85.76       90.77    119.76 o 
  -7  11   5        4.81        0.00    108.95 o 
  -6  11   5       16.57        0.00    108.52 o 
  -5  11   5       10.96        0.00    131.29 o 
  -4  11   5       27.02        0.00    130.01 o 
  -3  11   5      457.77      364.00     95.10 o 
  -2  11   5      120.49      111.93     88.53 o 
  -1  11   5       63.14       13.47     84.17 o 
   0  11   5      162.17      207.37     95.26 o 
   1  11   5        1.66       75.17     91.74 o 
   2  11   5      318.23      244.14    100.38 o 
   3  11   5        6.73       23.00     89.34 o 
   4  11   5        7.26       47.63     91.05 o 
   5  11   5      175.54      116.26     91.67 o 
   6  11   5        6.73        0.00     83.54 o 
   7  11   5       38.02       37.98     97.40 o 
   8  11   5        0.39        0.00     87.51 o 
 -11  12   5        2.19       69.89    135.67 o 
 -10  12   5       54.91        0.00    126.09 o 
  -9  12   5      261.73      302.66    139.96 o 
  -8  12   5      206.96      249.44    134.60 o 
  -7  12   5      180.99      172.13    128.67 o 
  -6  12   5       97.25       71.82    116.63 o 
  -5  12   5       17.93       39.51    104.38 o 
  -4  12   5      172.02       95.97    142.89 o 
  -3  12   5      206.85      156.25     94.72 o 
  -2  12   5       33.72        0.00     90.04 o 
  -1  12   5       34.44      152.94     99.39 o 
   0  12   5      200.70      255.32    105.45 o 
   1  12   5        0.13        4.37     88.38 o 
   2  12   5      158.80      162.16     99.16 o 
   3  12   5        3.87        0.00     86.93 o 
   4  12   5      194.74      150.82     94.75 o 
   5  12   5      234.72       69.62     94.20 o 
   6  12   5       44.49       57.66    104.83 o 
 -10  13   5      601.38      632.84    165.16 o 
  -9  13   5       86.74       97.06    132.87 o 
  -8  13   5       11.34       29.39    125.69 o 
  -7  13   5      365.06      248.80    125.63 o 
  -6  13   5      210.47      158.93    127.48 o 
  -5  13   5      195.37      198.79    140.54 o 
  -4  13   5       17.67       61.73    202.26 o 
  -3  13   5       28.55        0.00    149.81 o 
  -2  13   5       76.76       21.68    155.46 o 
  -1  13   5      263.56      155.83    105.67 o 
   0  13   5       23.61       89.65    100.52 o 
   1  13   5       18.54        0.00     90.18 o 
   2  13   5        4.36        0.00     88.42 o 
   3  13   5      159.38       77.70     96.99 o 
   4  13   5      219.45       77.89    104.10 o 
   5  13   5        0.27        0.00    103.40 o 
  -7  14   5      112.29       12.24    133.51 o 
  -6  14   5       81.22       21.72    119.20 o 
  -5  14   5       52.80      114.08    125.22 o 
  -4  14   5       59.16       72.24    207.52 o 
  -3  14   5      246.93      200.05    165.35 o 
  -2  14   5        0.30       19.08    159.11 o 
  -1  14   5        1.95        0.00    154.62 o 
   0  14   5      173.57      209.38    111.80 o 
   1  14   5       12.92        0.00     94.61 o 
   2  14   5       16.03       24.75     99.01 o 
 -18   0   6      273.05      122.16    190.46 o 
 -17   0   6      256.59       78.81    169.44 o 
 -16   0   6       73.77      109.01    168.12 o 
 -15   0   6      730.80      432.24    179.99 o 
 -14   0   6     2216.00     1171.44    201.16 o 
 -13   0   6      226.95      221.98    145.80 o 
 -12   0   6     1228.67     1280.01    197.13 o 
 -11   0   6      818.33      855.37    165.56 o 
 -10   0   6      808.98      853.15    124.97 o 
  -9   0   6     1814.76     1873.72    285.29 o 
  -8   0   6     3546.70     3875.13    266.49 o 
  -7   0   6     1683.88     1766.22    138.32 o 
  -6   0   6      844.60      848.16    137.97 o 
  -5   0   6     5888.03     6435.87    210.64 o 
  -4   0   6      167.65      117.36     76.78 o 
  -3   0   6     5637.62     5940.46    201.28 o 
  -2   0   6      184.89      315.24    154.99 o 
  -1   0   6       12.93      105.07    145.79 o 
   0   0   6     1930.03     2528.48    243.25 o 
   1   0   6    11275.79    12150.84    417.72 o 
   2   0   6     1805.12     1798.52    220.87 o 
   3   0   6       84.39       31.52    149.73 o 
   4   0   6      812.41     1072.18    202.35 o 
   5   0   6       61.86       48.60    154.98 o 
   6   0   6     2014.01     2336.23    253.74 o 
   7   0   6       54.22        0.00    157.61 o 
   8   0   6        4.43        0.00    173.37 o 
   9   0   6       55.53       85.37    183.88 o 
  10   0   6      448.45      564.86    210.18 o 
  11   0   6      170.47        0.00    189.14 o 
 -18   1   6        2.82        0.00    113.80 o 
 -17   1   6      185.91        7.82    154.99 o 
 -16   1   6       39.93        0.00    107.19 o 
 -15   1   6      438.39      443.29    130.51 o 
 -14   1   6      158.32      156.01    106.19 o 
 -13   1   6      243.45      262.14    103.08 o 
 -12   1   6       74.77        4.49     80.74 o 
 -11   1   6       63.37      114.33     83.02 o 
 -10   1   6      369.57      345.50     76.00 o 
  -9   1   6      185.15      208.66     62.86 o 
  -8   1   6      853.88      930.30    109.24 o 
  -7   1   6      352.37      386.30     66.06 o 
  -6   1   6      273.56      397.03     64.84 o 
  -5   1   6      438.44      487.38     66.56 o 
  -4   1   6     1779.05     1923.54     96.73 o 
  -3   1   6      108.17      177.08     56.91 o 
  -2   1   6       61.91       59.94     64.10 o 
  -1   1   6      198.80      303.28    110.48 o 
   0   1   6       81.63      148.75    107.69 o 
   1   1   6     2151.12     2060.45    202.51 o 
   2   1   6      204.37      280.05    111.89 o 
   3   1   6     1020.76      913.03    136.94 o 
   4   1   6       58.86        8.51    108.36 o 
   5   1   6      271.44      268.36    118.79 o 
   6   1   6        3.65        0.00    109.57 o 
   7   1   6       82.48       84.65    117.94 o 
   8   1   6        0.15        0.00    115.55 o 
   9   1   6      168.57      105.19    130.02 o 
  10   1   6        1.40        0.00    127.22 o 
  11   1   6        3.04        0.00    187.81 o 
 -17   2   6      905.36      545.30    140.47 o 
 -16   2   6        1.08        0.00     97.80 o 
 -15   2   6       96.29       40.70     95.44 o 
 -14   2   6       23.59       90.04     91.72 o 
 -13   2   6     1388.27     1411.65    151.84 o 
 -12   2   6     1343.20     1257.70    139.31 o 
 -11   2   6      998.12     1184.09    152.11 o 
 -10   2   6      326.52      396.86     84.39 o 
  -9   2   6       16.06       28.91     58.45 o 
  -8   2   6     2808.53     3031.90    118.67 o 
  -7   2   6      106.48      152.61     59.86 o 
  -6   2   6     1519.75     1687.57     97.10 o 
  -5   2   6       70.16       57.79     54.24 o 
  -4   2   6      417.53      266.38    192.93 o 
  -3   2   6     1897.75     2110.86    160.36 o 
  -2   2   6     1183.35     1467.82    148.56 o 
  -1   2   6       40.48       10.77    100.25 o 
   0   2   6      595.30      725.91    128.61 o 
   1   2   6      135.47      190.43    109.41 o 
   2   2   6        4.00        0.66     99.37 o 
   3   2   6     1280.38      922.94    140.63 o 
   4   2   6      297.90      269.23    114.37 o 
   5   2   6       46.19       17.53    106.50 o 
   6   2   6      317.69      244.88    117.03 o 
   7   2   6       55.11       51.74     73.19 o 
   8   2   6        2.56        0.00     70.13 o 
   9   2   6      380.68      337.28     95.77 o 
  10   2   6        0.50       10.47     83.18 o 
  11   2   6        4.55        0.00     94.05 o 
 -17   3   6      105.29        3.24    109.12 o 
 -16   3   6      119.19       58.93    101.79 o 
 -15   3   6      157.28      214.26    109.78 o 
 -14   3   6      200.23      128.34     96.25 o 
 -13   3   6      414.19      377.35    113.97 o 
 -12   3   6       12.16       48.53     83.95 o 
 -11   3   6       40.65        0.00     72.77 o 
 -10   3   6     1051.20      974.88    110.62 o 
  -9   3   6       89.66       56.18     71.03 o 
  -8   3   6      137.58      146.51     61.77 o 
  -7   3   6      853.92      854.96     77.87 o 
  -6   3   6      232.58      343.95     83.30 o 
  -5   3   6      289.75      428.48     82.54 o 
  -4   3   6      748.05      877.40    100.69 o 
  -3   3   6       81.48      148.26    105.77 o 
  -2   3   6       19.80        7.37     97.46 o 
  -1   3   6     1115.92     1418.67    149.10 o 
   0   3   6        0.12        0.00     96.12 o 
   1   3   6       21.29        0.00     99.84 o 
   2   3   6      238.26      340.39    117.47 o 
   3   3   6       53.49       94.04    106.26 o 
   4   3   6      173.80      212.80    114.57 o 
   5   3   6       46.39       21.44     72.66 o 
   6   3   6       38.33       74.51     73.27 o 
   7   3   6       49.96       82.70     70.07 o 
   8   3   6      107.01      137.48     85.01 o 
   9   3   6        5.98        0.00     77.74 o 
  10   3   6        9.58        0.00     90.56 o 
  11   3   6       39.84        0.00    106.87 o 
 -17   4   6      179.31      137.32    124.36 o 
 -16   4   6       61.26       35.22    103.46 o 
 -15   4   6       25.15       16.85     96.09 o 
 -14   4   6       99.47      153.31    105.57 o 
 -13   4   6      315.61      255.26    109.68 o 
 -12   4   6        8.88        0.00     80.45 o 
 -11   4   6       73.35        4.73     75.24 o 
 -10   4   6       32.90        0.00     90.21 o 
  -9   4   6      344.59      521.20    193.10 o 
  -8   4   6      686.03      827.15    110.73 o 
  -7   4   6       32.48        0.91     75.44 o 
  -6   4   6        3.46        0.00     73.84 o 
  -5   4   6        1.42        8.21     70.19 o 
  -4   4   6      410.21      498.69    125.15 o 
  -3   4   6      131.04      183.65    110.63 o 
  -2   4   6       19.36        0.41    100.68 o 
  -1   4   6        8.82        3.79    103.40 o 
   0   4   6       16.28        0.16    103.30 o 
   1   4   6        8.48       30.59    105.65 o 
   2   4   6       10.13        0.00    107.04 o 
   3   4   6       20.46        0.00    100.74 o 
   4   4   6        0.02        0.00     60.23 o 
   5   4   6        1.60        0.00     68.31 o 
   6   4   6        2.26       23.97     76.14 o 
   7   4   6       16.27        0.00     71.16 o 
   8   4   6       78.46       14.94     76.46 o 
   9   4   6        1.57        0.00     82.19 o 
  10   4   6        0.59        0.00     98.38 o 
  11   4   6       10.81        0.00     97.37 o 
 -16   5   6       17.96       16.51    108.99 o 
 -15   5   6        7.35        0.00    101.58 o 
 -14   5   6       23.79        0.00    147.10 o 
 -13   5   6       41.37       15.76    130.03 o 
 -12   5   6       40.24      126.59    118.94 o 
 -11   5   6        0.28       83.06    110.10 o 
 -10   5   6        8.90       43.69    102.55 o 
  -9   5   6      420.49      447.06    124.86 o 
  -8   5   6       35.33       78.69     92.71 o 
  -7   5   6       38.75       63.28     78.40 o 
  -6   5   6      130.12      153.62     85.23 o 
  -5   5   6      667.15      740.16    104.17 o 
  -4   5   6      740.19      883.98    141.07 o 
  -3   5   6      218.75      316.35    121.50 o 
  -2   5   6        9.26       31.05    109.98 o 
  -1   5   6      482.06      526.53    131.38 o 
   0   5   6      313.92      408.41    125.84 o 
   1   5   6      270.99      310.02    123.80 o 
   2   5   6       26.25       11.03     68.61 o 
   3   5   6       90.60       54.37     72.54 o 
   4   5   6      168.63       82.94     78.92 o 
   5   5   6       38.48       82.77     81.63 o 
   6   5   6        2.85       63.29     80.96 o 
   7   5   6       50.34        0.00     74.56 o 
   8   5   6       81.00       42.80     84.77 o 
   9   5   6       22.46        0.00     89.41 o 
  10   5   6        7.51       26.43     98.13 o 
 -16   6   6      116.88      189.13    187.82 o 
 -15   6   6      177.51       31.52    169.44 o 
 -14   6   6      116.89      176.00    165.49 o 
 -13   6   6        9.09        1.31    140.53 o 
 -12   6   6      124.40      163.15    128.28 o 
 -11   6   6       68.15      111.61    116.75 o 
 -10   6   6      483.97      444.80    127.91 o 
  -9   6   6        1.93       15.50    109.57 o 
  -8   6   6      185.11      270.12    191.11 o 
  -7   6   6       33.69        0.00     81.60 o 
  -6   6   6      397.08      479.48     95.66 o 
  -5   6   6      148.15      145.47     84.15 o 
  -4   6   6       33.42        4.34    111.68 o 
  -3   6   6      170.52      254.78    122.13 o 
  -2   6   6       79.39      125.46    115.16 o 
  -1   6   6      119.44      155.23    120.03 o 
   0   6   6       28.63       24.10    115.75 o 
   1   6   6      213.62      116.37     80.21 o 
   2   6   6      538.34      451.40    130.48 o 
   3   6   6      207.14      138.78     82.85 o 
   4   6   6        1.71       42.08     80.11 o 
   5   6   6        0.15        0.00     76.88 o 
   6   6   6      387.29      263.44    101.08 o 
   7   6   6      101.07      105.53     85.60 o 
   8   6   6        0.96        0.00     75.32 o 
   9   6   6        0.78        3.82     94.60 o 
  10   6   6       21.29        0.00     92.19 o 
 -15   7   6      232.58      164.19    183.89 o 
 -14   7   6        3.77      189.13    175.99 o 
 -13   7   6       71.39       68.04    131.93 o 
 -12   7   6      827.04      952.04    268.03 o 
 -11   7   6      808.42      887.49    251.61 o 
 -10   7   6      102.67       57.05    196.36 o 
  -9   7   6        9.83       48.38    104.80 o 
  -8   7   6       23.67      123.22    106.09 o 
  -7   7   6     3025.59     3415.79    215.82 o 
  -6   7   6      405.89      403.05     97.02 o 
  -5   7   6      103.86      128.86     87.86 o 
  -4   7   6       88.01      109.09    121.20 o 
  -3   7   6      649.88      827.46    151.72 o 
  -2   7   6     1082.40     1139.97    161.81 o 
  -1   7   6      299.97      274.29    160.91 o 
   0   7   6        1.40       15.37     68.98 o 
   1   7   6        3.29        0.00     66.53 o 
   2   7   6      621.01      377.75     96.76 o 
   3   7   6       24.67        0.00     75.93 o 
   4   7   6       33.20       51.40     79.96 o 
   5   7   6       90.11       61.53     81.97 o 
   6   7   6       15.31       36.66     78.74 o 
   7   7   6        9.66       29.25     82.23 o 
   8   7   6      124.02       86.38     99.62 o 
   9   7   6        6.22        1.67     85.76 o 
 -15   8   6       11.23       28.89    177.31 o 
 -14   8   6       95.97      128.72    158.92 o 
 -13   8   6      594.46      462.63    171.44 o 
 -12   8   6      206.56      149.05    129.98 o 
 -11   8   6      506.44      377.64    144.58 o 
 -10   8   6       42.44        0.00    109.66 o 
  -9   8   6       20.48       60.66    121.91 o 
  -8   8   6      272.27      413.04    213.45 o 
  -7   8   6      237.25      146.42    116.60 o 
  -6   8   6      374.38      428.85    107.79 o 
  -5   8   6      104.81       60.33     88.48 o 
  -4   8   6       66.97       70.24    125.43 o 
  -3   8   6       94.80      134.52    124.25 o 
  -2   8   6      400.43      414.07    136.61 o 
  -1   8   6      118.46      120.67    123.38 o 
   0   8   6      333.34      255.28     87.31 o 
   1   8   6       17.37        3.76     76.11 o 
   2   8   6       36.35        0.00     78.72 o 
   3   8   6      598.04      612.94    130.66 o 
   4   8   6       47.12       64.28     85.09 o 
   5   8   6       66.56       90.79     84.25 o 
   6   8   6       25.65        0.00     81.22 o 
   7   8   6       17.42        5.58     83.37 o 
   8   8   6       39.04       48.98     94.18 o 
   9   8   6      135.19      130.03    157.61 o 
 -14   9   6      136.39        0.00    174.69 o 
 -13   9   6      168.49      112.25    146.18 o 
 -12   9   6       91.75       59.37    140.64 o 
 -11   9   6      494.19      315.77    189.82 o 
 -10   9   6       68.52       52.85    129.88 o 
  -9   9   6      200.75      260.47    136.82 o 
  -8   9   6      340.61      378.83    137.54 o 
  -7   9   6      181.47      376.66    135.19 o 
  -6   9   6        2.01        0.00    112.30 o 
  -5   9   6        0.81        0.00     92.29 o 
  -4   9   6      517.24      732.74    170.84 o 
  -3   9   6       78.25       60.68    115.84 o 
  -2   9   6      351.89      315.50    134.58 o 
  -1   9   6        0.10        2.17     77.75 o 
   0   9   6      280.04      273.58     99.71 o 
   1   9   6      178.69      162.08     90.92 o 
   2   9   6      258.94      179.67     91.08 o 
   3   9   6       18.26       27.75     86.05 o 
   4   9   6       81.57        0.29     87.01 o 
   5   9   6      270.32      170.26     93.08 o 
   6   9   6       17.09       10.46     86.16 o 
   7   9   6       30.08        0.00     86.65 o 
   8   9   6        2.59       25.20     89.30 o 
 -12  10   6       44.89        0.00    137.03 o 
 -11  10   6      621.83      732.76    172.17 o 
 -10  10   6       14.81        0.00    128.19 o 
  -9  10   6      444.81      450.94    168.14 o 
  -8  10   6      260.98      248.26    138.95 o 
  -7  10   6        2.31        0.00    115.63 o 
  -6  10   6      948.08     1007.16    165.22 o 
  -5  10   6     1007.37     1176.93    144.23 o 
  -4  10   6       82.43       27.58    145.81 o 
  -3  10   6      303.02      397.70    178.64 o 
  -2  10   6      717.71      775.63    180.58 o 
  -1  10   6       10.33       34.38     78.58 o 
   0  10   6     1132.80      782.44    135.08 o 
   1  10   6      572.86      377.56    100.18 o 
   2  10   6        6.63       32.91     81.07 o 
   3  10   6      473.88      290.06    110.29 o 
   4  10   6      217.25      155.35     91.87 o 
   5  10   6       56.30        0.00     85.99 o 
   6  10   6       54.39      142.78    127.73 o 
 -11  11   6       53.08      130.96    146.66 o 
 -10  11   6       43.70       55.35    137.99 o 
  -9  11   6        2.09        0.00    132.41 o 
  -8  11   6       19.48       12.41    126.92 o 
  -7  11   6       11.85        0.00    124.92 o 
  -6  11   6      136.74      128.54    125.88 o 
  -5  11   6      187.02      121.64    126.55 o 
  -4  11   6       20.12       51.01    148.57 o 
  -3  11   6       62.49      219.80    158.62 o 
  -2  11   6       29.63        0.00    158.37 o 
  -1  11   6       51.35       77.10     90.96 o 
   0  11   6      144.63      168.42    100.58 o 
   1  11   6       16.82        0.00     87.45 o 
   2  11   6       83.71        0.00    108.19 o 
   3  11   6       70.77        8.26     81.07 o 
   4  11   6        5.36        0.00     86.14 o 
   5  11   6       12.78       80.27     96.86 o 
  -9  12   6      527.19      484.89    160.29 o 
  -8  12   6       97.88      100.85    134.73 o 
  -7  12   6       62.44       86.71    121.97 o 
  -6  12   6       26.49        0.00    121.14 o 
  -5  12   6      468.23      413.67    143.13 o 
  -4  12   6        9.40       80.98    151.45 o 
  -3  12   6      242.70      279.17    162.29 o 
  -2  12   6      148.62      155.20    106.55 o 
  -1  12   6       72.37      102.46    104.96 o 
   0  12   6       77.08       86.83    101.78 o 
   1  12   6       28.96       69.40    113.48 o 
   2  12   6       24.23        0.00     90.96 o 
   3  12   6       86.96      141.54    132.46 o 
  -5  13   6       23.04        0.00    125.28 o 
  -4  13   6       97.77      110.33    210.15 o 
  -3  13   6       18.81        4.18    155.12 o 
  -2  13   6        3.90        5.16     98.34 o 
  -1  13   6      170.41      188.73    111.80 o 
 -16   1   7        1.59        2.06    117.41 o 
 -15   1   7       10.90        0.00    100.30 o 
 -14   1   7        0.35        0.00     95.36 o 
 -13   1   7      245.82      136.59    108.20 o 
 -12   1   7       64.53      156.34     99.45 o 
 -11   1   7      132.12      110.55    106.39 o 
 -10   1   7        6.45       81.05     77.32 o 
  -9   1   7       84.70       70.76     69.08 o 
  -8   1   7      362.23      420.38     80.38 o 
  -7   1   7       16.83       27.24     63.98 o 
  -6   1   7       23.19        0.00     60.49 o 
  -5   1   7        0.07        0.06     78.95 o 
  -4   1   7       69.58       86.73     78.82 o 
  -3   1   7       37.15       26.64     78.04 o 
  -2   1   7        0.38        0.00    109.48 o 
  -1   1   7        3.06        6.75    112.35 o 
   0   1   7       10.07        0.00    107.62 o 
   1   1   7       15.90       35.88    107.69 o 
   2   1   7        7.38        0.00    100.61 o 
   3   1   7        3.61       22.34    100.73 o 
   4   1   7       11.80        0.00     95.19 o 
   5   1   7       20.32        9.43     96.97 o 
   6   1   7        4.09        0.00     96.97 o 
   7   1   7        7.56       43.36    110.84 o 
   8   1   7        0.10       43.26    117.43 o 
   9   1   7        7.03       15.52    125.26 o 
 -16   2   7        3.22        0.00    110.91 o 
 -15   2   7        1.60        0.00    101.95 o 
 -14   2   7      228.49      151.51    114.06 o 
 -13   2   7       30.41        4.39     93.30 o 
 -12   2   7      331.38      361.31    151.72 o 
 -11   2   7      107.87       32.02     87.47 o 
 -10   2   7       87.66       70.98     75.93 o 
  -9   2   7        2.26        0.00    102.50 o 
  -8   2   7     1146.71     1503.48    130.20 o 
  -7   2   7       59.32       22.00     79.51 o 
  -6   2   7      179.57      179.10     87.20 o 
  -5   2   7       21.34       16.22     81.05 o 
  -4   2   7      550.56      808.22    109.56 o 
  -3   2   7      302.10      370.77     95.34 o 
  -2   2   7      275.43      286.89    127.93 o 
  -1   2   7        6.50        6.42    110.88 o 
   0   2   7       31.56        0.00    109.70 o 
   1   2   7      452.11      326.35    116.64 o 
   2   2   7        1.04        0.00     99.68 o 
   3   2   7      144.33       51.13     99.58 o 
   4   2   7        5.85        0.00     95.19 o 
   5   2   7      110.74       43.24     97.97 o 
   6   2   7       35.00       17.71     97.97 o 
   7   2   7       93.20       78.55    109.30 o 
   8   2   7        4.50       15.38    113.19 o 
   9   2   7        0.83        0.00    120.86 o 
 -16   3   7       27.23        0.00    104.40 o 
 -15   3   7       12.69        0.00     97.83 o 
 -14   3   7      384.64      421.85    130.00 o 
 -13   3   7        8.71       56.48    152.35 o 
 -12   3   7     1280.16     1094.68    207.63 o 
 -11   3   7      124.94      163.16    112.86 o 
 -10   3   7      217.20      275.88    121.25 o 
  -9   3   7      698.67      820.34    144.33 o 
  -8   3   7      105.41       60.51     89.07 o 
  -7   3   7      966.31     1133.78    122.16 o 
  -6   3   7       15.23       19.59     82.82 o 
  -5   3   7      382.60      585.15    106.97 o 
  -4   3   7      193.39      367.93     95.54 o 
  -3   3   7     1134.67     1296.33    166.36 o 
  -2   3   7      403.49      463.40    212.15 o 
  -1   3   7       24.44       84.93    116.71 o 
   0   3   7      207.78      212.94    116.70 o 
   1   3   7      121.28       10.15    101.31 o 
   2   3   7      690.74      353.67    113.29 o 
   3   3   7        0.21        0.00     93.30 o 
   4   3   7        5.90        0.00     96.97 o 
   5   3   7       21.80        0.00     91.52 o 
   6   3   7      179.49       22.85     98.45 o 
   7   3   7      127.01      150.08    112.53 o 
   8   3   7       46.56       10.06    110.20 o 
   9   3   7        1.78        0.00    117.73 o 
 -15   4   7      497.44      380.96    203.62 o 
 -14   4   7       14.30       31.52    170.74 o 
 -13   4   7       23.26       44.66    145.79 o 
 -12   4   7       13.10       60.42    152.35 o 
 -11   4   7      791.69      967.00    246.35 o 
 -10   4   7       41.64       10.57    166.14 o 
  -9   4   7      100.15       16.26    113.95 o 
  -8   4   7       62.62       71.76    114.18 o 
  -7   4   7      291.30      424.11    103.73 o 
  -6   4   7      245.18      308.11     98.11 o 
  -5   4   7      229.87      330.48     96.34 o 
  -4   4   7       22.03       89.05     88.61 o 
  -3   4   7        6.94       10.55    120.02 o 
  -2   4   7      335.37      402.86    134.07 o 
  -1   4   7      183.51      114.28    116.70 o 
   0   4   7      108.61      164.24    114.88 o 
   1   4   7        1.83        0.00     98.90 o 
   2   4   7       26.24        0.00     96.78 o 
   3   4   7       13.74       13.44     94.60 o 
   4   4   7      162.22       25.40     93.98 o 
   5   4   7        0.27       21.64     98.32 o 
   6   4   7       41.71        0.00     98.96 o 
   7   4   7       27.15        0.00     99.43 o 
   8   4   7       56.42       71.26    125.43 o 
 -15   5   7      353.53      281.10    191.78 o 
 -14   5   7        0.12        0.00    161.54 o 
 -13   5   7       52.01        0.00    161.55 o 
 -12   5   7      455.85      553.04    195.73 o 
 -11   5   7        0.98       40.91    127.08 o 
 -10   5   7     1959.69     2270.78    638.22 o 
  -9   5   7     1052.87     1400.87    204.33 o 
  -8   5   7      351.88      435.99    138.44 o 
  -7   5   7      515.71      707.13    117.66 o 
  -6   5   7     1273.75     1789.86    145.55 o 
  -5   5   7       10.33       51.31     89.70 o 
  -4   5   7      780.19      704.91    134.86 o 
  -3   5   7      911.25      893.37    162.27 o 
  -2   5   7      174.08      178.16    124.14 o 
  -1   5   7      402.04      242.82    117.73 o 
   0   5   7      507.31      244.17    113.48 o 
   1   5   7        7.94      101.21    105.33 o 
   2   5   7      378.53      118.97    105.09 o 
   3   5   7      211.45      131.86    103.03 o 
   4   5   7       43.57        0.00     93.63 o 
   5   5   7      496.11      163.44    108.38 o 
   6   5   7      101.70       11.80    103.17 o 
   7   5   7        0.54       72.12     85.06 o 
   8   5   7       77.36       69.58     86.74 o 
 -14   6   7       22.07      197.01    181.25 o 
 -13   6   7        6.38        0.00    154.98 o 
 -12   6   7       23.64       52.15    124.50 o 
 -11   6   7       37.99       47.82    139.23 o 
 -10   6   7      155.22      153.34    136.82 o 
  -9   6   7      215.69      243.02    123.06 o 
  -8   6   7        7.16      133.66    118.96 o 
  -7   6   7      198.35      176.29    118.63 o 
  -6   6   7        3.73        0.00     89.54 o 
  -5   6   7      233.83      322.64    104.52 o 
  -4   6   7        0.83        0.00    117.91 o 
  -3   6   7        0.36        0.00    111.56 o 
  -2   6   7       55.66        0.00    110.54 o 
  -1   6   7      139.73       61.52    109.24 o 
   0   6   7      122.27       61.93    107.15 o 
   1   6   7       43.23       20.07    100.22 o 
   2   6   7        0.25        0.00     96.53 o 
   3   6   7        5.42       19.54     99.36 o 
   4   6   7       58.54        3.83     99.69 o 
   5   6   7       61.26       41.10     77.22 o 
   6   6   7       33.49       54.85     80.73 o 
   7   6   7       38.90       29.63    109.19 o 
 -13   7   7       49.21        0.00    166.80 o 
 -12   7   7      365.86      431.39    153.34 o 
 -11   7   7      203.06      150.46    142.00 o 
 -10   7   7       64.09       35.18    137.70 o 
  -9   7   7       14.33       38.24    128.74 o 
  -8   7   7        0.58       81.14    112.87 o 
  -7   7   7      150.23      205.57    118.61 o 
  -6   7   7      496.97      530.38    110.41 o 
  -5   7   7        2.88        0.00     85.30 o 
  -4   7   7      121.69      105.80    127.48 o 
  -3   7   7      156.97      160.25    128.00 o 
  -2   7   7        7.81       27.67    115.16 o 
  -1   7   7      398.36      331.03    157.63 o 
   0   7   7      252.89      156.67    111.00 o 
   1   7   7        2.68        0.00     97.97 o 
   2   7   7      107.50        3.40    100.74 o 
   3   7   7      186.47       31.25    100.92 o 
   4   7   7        9.24        0.00     73.01 o 
   5   7   7       87.84       82.65     81.05 o 
   6   7   7       13.91       24.56     80.22 o 
 -12   8   7        0.56        0.00    144.25 o 
 -11   8   7       29.66      171.79    143.55 o 
 -10   8   7      181.43      273.78    148.74 o 
  -9   8   7      103.00       81.03    131.58 o 
  -8   8   7       83.58      108.88    127.28 o 
  -7   8   7        7.16        0.00    114.04 o 
  -6   8   7       11.61       43.31    106.79 o 
  -5   8   7      571.51      610.21    116.02 o 
  -4   8   7       40.22      122.12    119.88 o 
  -3   8   7        0.72      137.90    145.13 o 
  -2   8   7       89.47      140.17    119.14 o 
  -1   8   7      107.37       64.14    112.52 o 
   0   8   7      198.87       94.57    147.11 o 
   1   8   7        6.43        0.00    144.47 o 
   2   8   7       29.86        0.00    135.28 o 
   3   8   7        7.70       12.98     78.43 o 
   4   8   7      107.21       34.27     83.35 o 
   5   8   7        0.67        0.00     73.66 o 
 -11   9   7        7.11      117.29    149.15 o 
 -10   9   7      171.87      183.25    146.59 o 
  -9   9   7      155.25      286.86    141.73 o 
  -8   9   7        1.84        0.00    128.27 o 
  -7   9   7       43.84      168.90    145.48 o 
  -6   9   7       25.28        5.79    126.34 o 
  -5   9   7      118.87      163.15    114.31 o 
  -4   9   7        9.88       39.57    119.52 o 
  -3   9   7       78.00        1.31    136.60 o 
  -2   9   7       35.35       15.57    116.06 o 
  -1   9   7       16.61        0.00    105.69 o 
   0   9   7       24.74        0.00    105.46 o 
   1   9   7       18.37        2.96    102.77 o 
   2   9   7       23.10       54.59     83.86 o 
   3   9   7        0.42       34.73    102.28 o 
   4   9   7        4.84        0.00    125.43 o 
  -9  10   7       48.64       31.46    140.87 o 
  -8  10   7        2.89        0.00    127.07 o 
  -7  10   7        1.47       33.75    129.80 o 
  -6  10   7       18.57       41.32    132.17 o 
  -5  10   7        0.80        0.00    123.04 o 
  -4  10   7        8.56       58.80    156.67 o 
  -3  10   7        1.24        0.00    156.04 o 
  -2  10   7        3.68        0.00    112.36 o 
  -1  10   7        7.58        0.00    109.49 o 
   0  10   7        0.54        0.00    103.18 o 
   1  10   7        0.97       10.85    103.40 o 
   2  10   7        0.13       14.59     96.97 o 
  -6  11   7       49.29        0.00    132.84 o 
  -5  11   7       20.43        0.00    135.57 o 
  -4  11   7        0.36        0.00    158.73 o 
  -3  11   7       59.66       52.26    173.91 o 
  -2  11   7      159.80      159.08    155.40 o 
  -1  11   7       57.64       16.92    141.08 o 
 -14   0   8       13.44       89.31    164.17 o 
 -13   0   8      670.93      538.64    197.06 o 
 -12   0   8      177.52      145.80    148.42 o 
 -11   0   8      486.29      798.70    199.67 o 
 -10   0   8       70.89       51.22    144.48 o 
  -9   0   8      191.00      150.60    112.77 o 
  -8   0   8       94.54      169.43    206.21 o 
  -7   0   8      985.23     1447.99    277.25 o 
  -6   0   8      507.66      754.05    239.09 o 
  -5   0   8      142.30       86.69    190.45 o 
  -4   0   8      850.61      587.31    203.65 o 
  -3   0   8      123.87      151.05    166.81 o 
  -2   0   8      746.21      135.32    147.15 o 
  -1   0   8       78.32        0.00    132.66 o 
   0   0   8       28.86        0.00    128.71 o 
   1   0   8      175.53        0.00    124.78 o 
   3   0   8       24.76       70.92    126.08 o 
   4   0   8        2.46       42.03    128.71 o 
   5   0   8       35.33        0.00    124.77 o 
   6   0   8       10.22        0.00    130.02 o 
 -13   1   8       16.93        0.00    158.92 o 
 -12   1   8      109.75      204.90    164.18 o 
 -11   1   8        1.89       49.91    143.16 o 
 -10   1   8       28.45       48.60    139.22 o 
  -9   1   8        5.35       85.37    109.47 o 
  -8   1   8       65.29      133.85    104.06 o 
  -7   1   8       60.15      120.81    101.81 o 
  -6   1   8       79.89      117.11     96.07 o 
  -5   1   8        1.99        0.00    131.39 o 
  -4   1   8        0.37        7.03    120.05 o 
  -3   1   8      104.44        0.00    107.63 o 
  -2   1   8       12.46        0.00     99.32 o 
  -1   1   8       81.96       70.33    100.30 o 
   0   1   8       68.90        0.00     93.17 o 
   1   1   8        1.31        0.00     88.17 o 
   2   1   8        0.02       34.99     90.88 o 
   3   1   8      147.00        4.52     86.00 o 
   4   1   8       35.59        0.00     86.13 o 
   5   1   8        0.80        0.00     87.76 o 
 -13   2   8       14.06      102.44    172.05 o 
 -12   2   8      151.80      240.36    169.44 o 
 -11   2   8      147.19      233.79    169.44 o 
 -10   2   8      140.39       88.26    117.74 o 
  -9   2   8        4.19       87.17    124.12 o 
  -8   2   8       85.91      152.09    105.49 o 
  -7   2   8      188.73      290.99    107.08 o 
  -6   2   8      167.72      227.58    102.52 o 
  -5   2   8      106.96       82.64     99.50 o 
  -4   2   8       88.33      104.36     92.59 o 
  -3   2   8        1.58        0.00     80.85 o 
  -2   2   8       94.72        0.00     99.02 o 
  -1   2   8      113.85      119.86    103.71 o 
   0   2   8       52.54        7.58     94.22 o 
   1   2   8      125.42        0.00     88.22 o 
   2   2   8       27.66        0.00     86.53 o 
   3   2   8        0.37        0.00     82.19 o 
   4   2   8      122.18        0.00     83.12 o 
   5   2   8       67.55        0.00     85.43 o 
 -13   3   8       83.09        0.00    147.10 o 
 -12   3   8       33.26        0.00    158.92 o 
 -11   3   8       12.62        0.00    137.90 o 
 -10   3   8        3.19        0.00    126.54 o 
  -9   3   8      270.00      366.62    140.77 o 
  -8   3   8        6.43       65.01    121.29 o 
  -7   3   8       14.35       25.82     98.25 o 
  -6   3   8      143.88      152.87    102.07 o 
  -5   3   8       51.49       61.25     95.08 o 
  -4   3   8       37.35       50.54     92.94 o 
  -3   3   8      101.93       80.09     89.83 o 
  -2   3   8       21.01        0.00    102.85 o 
  -1   3   8        7.39       19.74     99.36 o 
   0   3   8      103.66        0.00     91.15 o 
   1   3   8       16.59        0.00     87.67 o 
   2   3   8        6.88       11.01     93.78 o 
   3   3   8       19.16        3.58     87.51 o 
   4   3   8        5.34        3.43     90.26 o 
   5   3   8        5.27        0.00     89.53 o 
 -12   4   8        3.50       39.40    160.23 o 
 -11   4   8       17.24       10.38    133.05 o 
 -10   4   8        8.30        0.00    128.47 o 
  -9   4   8       27.85       67.14    126.20 o 
  -8   4   8        1.75        0.00    114.22 o 
  -7   4   8       21.92       16.14     99.54 o 
  -6   4   8        1.71        0.00     93.14 o 
  -5   4   8       26.74       37.45     91.69 o 
  -4   4   8       49.78       61.89     94.09 o 
  -3   4   8        0.87        0.00     86.46 o 
  -2   4   8        0.47        8.92    106.03 o 
  -1   4   8        2.17        0.00     98.07 o 
   0   4   8       15.84       32.78     97.24 o 
   1   4   8        8.19        9.53     93.12 o 
   2   4   8        0.81       28.14     91.59 o 
   3   4   8        0.18        0.00     91.01 o 
   4   4   8        0.04        0.00     87.73 o 
 -12   5   8       41.28        0.00    165.49 o 
 -11   5   8       29.00       77.81    141.64 o 
 -10   5   8        9.48       56.53    137.51 o 
  -9   5   8       19.20       20.63    124.25 o 
  -8   5   8       93.03      110.47    131.24 o 
  -7   5   8        9.18      118.24    120.86 o 
  -6   5   8        0.14        0.00     96.18 o 
  -5   5   8       41.61        4.77     94.68 o 
  -4   5   8       83.67      124.98     98.32 o 
  -3   5   8       67.99       25.83    111.76 o 
  -2   5   8       15.45        7.88    131.34 o 
  -1   5   8        0.48        0.00     95.12 o 
   0   5   8       19.03       24.19     94.57 o 
   1   5   8        3.32        7.47     94.79 o 
   2   5   8        0.28       28.89    128.71 o 
   3   5   8        1.51        1.90     94.23 o 
   4   5   8       13.10        0.00     92.40 o 
 -11   6   8        8.80        0.00    134.31 o 
 -10   6   8       39.33       24.02    133.13 o 
  -9   6   8       99.95      167.40    134.08 o 
  -8   6   8       65.12      131.96    122.99 o 
  -7   6   8      103.80       80.83    113.51 o 
  -6   6   8       42.30       93.38    102.28 o 
  -5   6   8       45.01       18.03     97.67 o 
  -4   6   8        9.09      107.13    100.99 o 
  -3   6   8       84.86        5.87    115.30 o 
  -2   6   8       39.95        0.00    102.50 o 
  -1   6   8        8.36        0.00    114.26 o 
   0   6   8        4.40       24.52     94.51 o 
   1   6   8       40.30        0.00     89.86 o 
   2   6   8       30.73        0.00     91.05 o 
   3   6   8       39.37        0.00     95.44 o 
 -10   7   8        5.60        0.00    148.08 o 
  -9   7   8        4.15        0.00    119.31 o 
  -8   7   8        2.39       17.04    117.43 o 
  -7   7   8       28.34        0.00    105.82 o 
  -6   7   8      117.61       71.39    110.10 o 
  -5   7   8        8.16        0.00    106.36 o 
  -4   7   8       32.83       77.42     98.80 o 
  -3   7   8       32.30        0.00    112.34 o 
  -2   7   8        3.65       19.06    110.14 o 
  -1   7   8       29.17        0.00     97.80 o 
   0   7   8       90.36       34.42     99.29 o 
   1   7   8       24.25       21.39     97.97 o 
   2   7   8       35.81       35.93     99.44 o 
  -8   8   8       65.87       86.20    150.58 o 
  -7   8   8        0.64        0.00    106.75 o 
  -6   8   8      114.92        7.34    113.28 o 
  -5   8   8       62.46       52.11    118.93 o 
  -4   8   8       49.84        0.00    101.35 o 
  -3   8   8        2.70       24.11    119.88 o 
  -2   8   8        7.77        0.00    109.77 o 
  -1   8   8       33.26        5.85    107.52 o 
   0   8   8        0.89        0.00     98.54 o 
  -9   1   9       11.88      101.13    250.86 o 
  -8   1   9        0.11        0.00    162.94 o 
  -7   1   9        1.48       16.43    156.89 o 
  -6   1   9        0.22        0.00    133.50 o 
  -5   1   9        0.37        0.00    117.99 o 
  -4   1   9       10.64        0.00    107.24 o 
  -3   1   9        0.98        0.00     96.09 o 
  -2   1   9        0.10       21.13     99.81 o 
  -1   1   9        0.24        0.00     95.60 o 
   0   1   9        1.69        0.00     97.02 o 
  -8   2   9        2.66        0.00    215.39 o 
  -7   2   9       99.11       91.10    148.95 o 
  -6   2   9       54.26        3.51    131.66 o 
  -5   2   9       41.49        0.00    112.80 o 
  -4   2   9        1.15        0.00    104.75 o 
  -3   2   9       29.35       20.49    102.59 o 
  -2   2   9        1.66       57.13    105.87 o 
  -1   2   9       53.25        1.69    100.61 o 
  -8   3   9       37.93       19.07    127.47 o 
  -7   3   9       38.04        1.65    105.43 o 
  -6   3   9       79.82        0.00    100.52 o 
  -5   3   9        4.16        0.00    111.57 o 
  -4   3   9        7.12        0.00    106.66 o 
  -3   3   9        2.81       20.68    106.76 o 
  -2   3   9       66.03       78.79    105.38 o 
  -1   3   9        5.37        0.00    100.29 o 
  -6   4   9        0.15        0.00     99.72 o 
  -5   4   9        0.55        0.00     98.69 o 
  -4   4   9       62.97        0.00     92.91 o 
  -3   4   9       26.52        0.00     88.98 o 
                                                 
